# Supplementary material for: Population genomic analyses reveal a highly differentiated and endangered genetic cluster of northern goshawks (Accipiter gentilis laingi) in Haida Gwaii
Source: Evol Appl. 2019 Jan 12;12(4):757–72. doi: 10.1111/eva.12754 (PMC6439496; doi:10.1111/eva.12754)
Supplement: Supplementary file 2 [file EVA-12-757-s002.xlsx]

## Sheet: Index
Supporting Tables	Tab name	Title
Supporting Table1.	ST1	Details of all samples used in this study and which analysis they were used
Supporting Table2.	ST2	554 SNPs suspected of being sex linked, the method used to detect them (see details in Supporting File 1)
Supporting Table3.	ST3	Pairwise estimates of kinship for samples from HG. Details in Supplemental File 1.
Supporting Table4.	ST4	Pairwise estimates of kinship for samples from North America (HG is excluded). Details in Supporting File 1.
Supporting Table5.	ST5	FST estimates between HG and remaining North American samples following Weir and Cockerham (see main text for details) and whether the SNP was selected for designing a TaqMan assay or not.
Supporting Table6.	ST6	TaqMan Results and Hiest analysis results
Supporting Table7.	ST7	Details of PCA and Admixture results for 119 North American Goshawks with 6,058 unlinked SNPs with minor allele frequency of 0.05 or higher
Supporting Table8.	ST8	mtDNA haplotype distribution and polymorphic sites
Supporting Table 9.	ST9	Estimates of net nucleotide pairwise divergence (DA; Nei 1987) based on the nuclear dataset (above the diaginal) and the mtDNA dataset (below the diagonal)
Supporting Table 10.	ST10	Estimates of nucleotide diversity (p) for the mtDNA and GBS (nuclear) datasets
Supporting Table 11.	ST11	Estimates of the genome-wide inbreeding coefficient (F) for each sample from North America, given the allele frequencies in each population (Pop)

## Sheet: ST1
Supporting Table 1. Details of all samples used in this study and which analysis they were used																see notes below spreadsheet for important information regarding these data
Irwin Code	Species	Population	Population code	Material for DNA extraction	Museum Catalog or Field/Tissue number	Contributor	Date collected	Sex	Lifestage1	Country	State/Province	Latitude2	Longitude2	GBS Plate_Barcode	PerlCode	samtools total3	samtools mapped4	more than 100K reads mapped	HC_used5	F_MISS6	good coverage7	Kinship_file8	unrelated9	POS38410	Genotyped Taqman11	TaqMan Analysis12	mtDNA13	atr5814	Sex PCA15	Sex PCR16	GUID
QL22Z02	Accipiter gentilis	Alaska - Alexander Archipelago	AA	Muscle	DDG1279	University of Alaska Museum	1993-08-25	Male	HY	USA	Alaska	56.8	-133	plate1_GAATAGCA	NGAK027	5363808	5225877	YES	2945570	0.55625	YES	Supporting Table 4	YES	Taq384_01_J_02 ,Taq384_02_J_02	REF	YES	MK144145	YES	Male	Male	http://arctos.database.museum/guid/UAM:Bird:6390
QL22Z03	Accipiter gentilis	Alaska - Alexander Archipelago	AA	Toe Pad	DDG1453	University of Alaska Museum	1995-05-09	Female	AHY	USA	Alaska	56.8	-133											Taq384_01_F_07	YES	YES	MK144146				http://arctos.database.museum/guid/UAM:Bird:6712
QL22Z06	Accipiter gentilis	Alaska - Alexander Archipelago	AA	Muscle	JJW1320	University of Alaska Museum	2005-12-01	Male	HY	USA	Alaska	55.3	-131.7	plate1_GCTGAA	NGAK011	6046076	5893478	YES	3348188	0.540265	YES	Supporting Table 4	YES	Taq384_01_M_02 ,Taq384_02_M_02	REF	YES	MK144147	YES	Male	Male	http://arctos.database.museum/guid/UAM:Bird:24652
QL22Z08	Accipiter gentilis	Alaska - Alexander Archipelago	AA	Muscle	JJW1698	University of Alaska Museum	2007	Male	HY	USA	Alaska	57.1	-135.3	plate1_TTATGCA	NGAK017	5799403	5624418	YES	3165198	0.577854	YES	Supporting Table 4	YES	Taq384_01_G_02 ,Taq384_02_G_02	REF	YES	MK144148	YES	Male	Male	http://arctos.database.museum/guid/UAM:Bird:30573
QL22Z12	Accipiter gentilis	Alaska - Alexander Archipelago	AA	Muscle	JJW413	University of Alaska Museum	1998-01-13	Male	HY	USA	Alaska	58.3	-134.6	plate1_GGCTAG	NGAK013	6806447	6641113	YES	4022570	0.508739	YES	Supporting Table 4	YES	Taq384_01_N_01 ,Taq384_02_N_01	REF	YES	MK144149	YES	Male	Male	http://arctos.database.museum/guid/UAM:Bird:27312
QL22Z20	Accipiter gentilis	Alaska - Alexander Archipelago	AA	Muscle	RWD23014	University of Alaska Museum	1991-11-30	Male	HY	USA	Alaska	57	-133.9	plate2_CAAGTAGA	NGAK044	7265127	7058238	YES	3699801	0.54971	YES	Supporting Table 4	YES	Taq384_01_A_01 ,Taq384_02_A_01	REF	YES	MK144150	YES	Male	Male	http://arctos.database.museum/guid/UAM:Bird:6504
QL22Z21	Accipiter gentilis	Alaska - Alexander Archipelago	AA	Muscle	RWD23015	University of Alaska Museum	December ?, 1992	Female	HY	USA	Alaska	57	-135.2	plate1_GCTT	NGAK004	5256763	5091981	YES	2767276	0.627617	YES	Supporting Table 4	YES	Taq384_02_J_011	YES	YES	MK144151	YES	Female	Fail	http://arctos.database.museum/guid/UAM:Bird:6505
QL22Z22	Accipiter gentilis	Alaska - Alexander Archipelago	AA	Muscle	RWD23016	University of Alaska Museum	1992-10-14	Female	HY	USA	Alaska	56.8	-133	plate2_ACGG	NGAK037	6819468	6646864	YES	3757361	0.514842	YES	Supporting Table 4	YES	Taq384_01_P_02 ,Taq384_02_P_02	REF	YES	MK144152	YES	Female	Female	http://arctos.database.museum/guid/UAM:Bird:6506
QL22Z23	Accipiter gentilis	Alaska - Alexander Archipelago	AA	Muscle	RWD23017	University of Alaska Museum	1993-12-14	Female	AHY	USA	Alaska	57.6	-135.6	plate1_GCCTTA	NGAK016	6431004	6253508	YES	3206922	0.606784	YES	Supporting Table 4	YES	Taq384_02_P_04	YES	YES	MK144153	YES	Female	Female	http://arctos.database.museum/guid/UAM:Bird:6503
QL22Z33	Accipiter gentilis	Alaska - Alexander Archipelago	AA	Muscle	UAMX3249	University of Alaska Museum	2004-08-01	Male	HY	USA	Alaska	58.3	-134.6	plate1_TGTGCCA	NGAK018	5868473	5697800	YES	3145219	0.589374	YES	Supporting Table 4	YES	Taq384_01_B_01 ,Taq384_02_B_01	REF	YES	MK144154	YES	Male	Male	http://arctos.database.museum/guid/UAM:Bird:20109
QL22Z34	Accipiter gentilis	Alaska - Alexander Archipelago	AA	Muscle	UAMX3250	University of Alaska Museum	2004-08-01	Female	HY	USA	Alaska	58.3	-134.6	plate2_CATCG	NGAK039	6712759	6526338	YES	3911949	0.479242	YES	Supporting Table 4	YES	Taq384_01_A_02 ,Taq384_02_A_02	REF	YES	MK144155		Male	Male	http://arctos.database.museum/guid/UAM:Bird:20108
QL22Z35	Accipiter gentilis	Alaska - Alexander Archipelago	AA	Muscle	UAMX3462	University of Alaska Museum	2001-10-15	Male	HY	USA	Alaska	56.4	-132.1	plate1_TCAA	NGAK006	5368600	5245216	YES	2835603	0.594463	YES	Supporting Table 4	YES	Taq384_01_C_02 ,Taq384_02_C_02	REF	YES	MK144156	YES	Male	Male	http://arctos.database.museum/guid/UAM:Bird:21962
QL22Z40	Accipiter gentilis	Alaska - Alexander Archipelago	AA	Muscle	UAMX5177	University of Alaska Museum	2008-01-16	Unknown	Unknown	USA	Alaska	55.3	-131.7	plate1_TAGGAACA	NGAK029	5417611	5241795	YES	3131416	0.53883	YES	Supporting Table 4	YES	Taq384_01_F_02 ,Taq384_02_F_02	REF	YES	MK144157		Male	Male	http://arctos.database.museum/guid/UAM:Bird:24620
QL22Z41	Accipiter gentilis	Alaska - Alexander Archipelago	AA	Muscle	UAMX5268	University of Alaska Museum	1995-12-06	Female	AHY	USA	Alaska	58.3	-134.6	plate2_ACTCGCCA	NGAK043	7840973	7590349	YES	4039191	0.543266	YES	Supporting Table 4	YES	Taq384_01_E_01 ,Taq384_02_E_01	REF	YES	MK144158	YES	Female	Female	http://arctos.database.museum/guid/UAM:Bird:25014
QL22Z43	Accipiter gentilis	Alaska - Alexander Archipelago	AA	Muscle	UAMX5856	University of Alaska Museum	2012-09-18	Male	HY	USA	Alaska	58.4	-134.6	plate1_TACGATA	NGAK022	4137809	4023519	YES	1935888	0.778655	YES	Supporting Table 4	YES	Taq384_01_D_08	YES	YES	MK144159	YES	Male	Male	http://arctos.database.museum/guid/UAM:Bird:34032
QL22Z47	Accipiter gentilis	Alaska - Alexander Archipelago	AA	Muscle	UAMX5779	University of Alaska Museum	Januray 17, 1996	Female	HY	USA	Alaska	58.3	-134.6	plate1_CATA	NGAK002	3097062	3004564	YES	1623165	0.763	YES	Supporting Table 4	YES	Taq384_02_N_012	YES	YES	MK144160	YES	Female	Female	http://arctos.database.museum/guid/UAM:Bird:30878
QL22Z53	Accipiter gentilis	Alaska - Alexander Archipelago	AA	Muscle	UAMX6234	University of Alaska Museum	2010-04-25	Female	AHY	USA	Alaska	55.3	-131.7	plate2_TAGGCT	NGAK042	7172900	6955325	YES	3528438	0.613928	YES	Supporting Table 4	YES	Taq384_01_K_02 ,Taq384_02_K_02	REF	YES	MK144161	YES	Female	Female	http://arctos.database.museum/guid/UAM:Bird:36604
QL22Z55	Accipiter gentilis	Alaska - Alexander Archipelago	AA	Muscle	UAMX954	University of Alaska Museum	1996-02-19	Male	HY	USA	Alaska	55.6	-131.5	plate1_CTGAGG	NGAK015	5109969	4974226	YES	2773095	0.586929	YES	Supporting Table 4	YES	Taq384_01_A_04	YES	YES	MK144162	YES	Male	Male	http://arctos.database.museum/guid/UAM:Bird:10109
QL22Z18	Accipiter gentilis	Alaska - Alexander Archipelago	AA	Toe Pad	LMP022	University of Alaska Museum	2000-04-02	Male	HY	USA	Alaska	58.3	-134.6											Taq384_01_K_012	YES	YES					http://arctos.database.museum/guid/UAM:Bird:23611
QL22Z19	Accipiter gentilis	Alaska - Alexander Archipelago	AA	Toe Pad	RWD23013	University of Alaska Museum	1993-11-03	Male?	AHY	USA	Alaska	56	-132.9											Taq384_01_D_013	YES	YES					http://arctos.database.museum/guid/UAM:Bird:6502
QL22Z04	Accipiter gentilis	Alaska - North	AK	Muscle	DDG1509	University of Alaska Museum	1996-04-07	Unknown	HY	USA	Alaska	64.8	-147.8	plate1_CATCG	NGAK007	3329544	3225068	YES	1649380	0.763071	YES	Supporting Table 4	YES	Taq384_01_B_08	YES	YES	MK144163		Male	Male	http://arctos.database.museum/guid/UAM:Bird:6919
QL22Z05	Accipiter gentilis	Alaska - North	AK	Muscle	JJW102	University of Alaska Museum	2006-04-17	Male	AHY	USA	Alaska	66.3	-150.8	plate1_AATTGCG	NGAK019	4765933	4650511	YES	2545987	0.59456	YES	Supporting Table 4	YES	Taq384_02_B_013	YES	YES	MK144164	YES	Male	Male	http://arctos.database.museum/guid/UAM:Bird:27313
QL22Z07	Accipiter gentilis	Alaska - North	AK	Muscle	JJW1396	University of Alaska Museum	2011-12-30	Female	HY	USA	Alaska	57.8	-152.4	plate1_CGAG	NGAK003	6995701	6787567	YES	3756996	0.591647	YES	Supporting Table 4	YES	Taq384_02_M_05	YES	YES	MK144165	YES	Female	Female	http://arctos.database.museum/guid/UAM:Bird:30572
QL22Z09	Accipiter gentilis	Alaska - North	AK	Muscle	JJW2590	University of Alaska Museum	2009-04-23	Male	AHY	USA	Alaska	64.9	-147.8											Taq384_02_L_09	YES	YES	MK144166				http://arctos.database.museum/guid/UAM:Bird:35813
QL22Z10	Accipiter gentilis	Alaska - North	AK	Muscle	JJW2591	University of Alaska Museum	2009	Female	AHY	USA	Alaska	60.8	-161.8	plate2_ATGGCG	NGAK041	6551445	6374580	YES	3373755	0.580111	YES	Supporting Table 4	YES	Taq384_01_P_04	YES	YES	MK144167	YES	Female	Female	http://arctos.database.museum/guid/UAM:Bird:35812
QL22Z13	Accipiter gentilis	Alaska - North	AK	Muscle	JJW430	University of Alaska Museum	2010-08-25	Female	SY	USA	Alaska	58.3	-153	plate2_ACCTG	NGAK040	5022205	4876158	YES	2519640	0.664487	YES	Supporting Table 4	YES	Taq384_02_K_03	YES	YES	MK144168	YES	Female	Female	http://arctos.database.museum/guid/UAM:Bird:27706
QL22Z15	Accipiter gentilis	Alaska - North	AK	Muscle	JMM144	University of Alaska Museum	1994-01-03	Female	SY	USA	Alaska	61.6	-149.2	plate1_CCGGTAA	NGAK024	5147194	5029987	YES	3056168	0.540112	YES	Supporting Table 4	YES	Taq384_01_L_012	YES	YES	MK144169	YES	Female	Female	http://arctos.database.museum/guid/UAM:Bird:17773
QL22Z16	Accipiter gentilis	Alaska - North	AK	Muscle	KSW1437	University of Alaska Museum	winter 95-96	Female	Unknown	USA	Alaska	64.9	-147.8	plate1_ATGCAAT	NGAK023	5165441	5046811	YES	2581416	0.629018	YES	Supporting Table 4	YES	Taq384_01_H_014	YES	YES	MK144170	YES	Female	Female	http://arctos.database.museum/guid/UAM:Bird:8748
QL22Z17	Accipiter gentilis	Alaska - North	AK	Muscle	KSW5445	University of Alaska Museum	winter 2011	Female	AHY	USA	Alaska	60.8	-161.8	plate1_CAGTGCA	NGAK036	5223688	5077925	YES	2800398	0.577858	YES	Supporting Table 4	YES	Taq384_01_F_013	YES	YES	MK144171	YES	Female	Female	http://arctos.database.museum/guid/UAM:Bird:30540
QL22Z24	Accipiter gentilis	Alaska - North	AK	Muscle	RWD24788	University of Alaska Museum	1995-11-07	Female	HY	USA	Alaska	64.9	-147.8	plate1_TAGAACGA	NGAK033	4992274	4858216	YES	2727415	0.569514	YES	Supporting Table 4	YES	Taq384_02_P_06	YES	YES	MK144172		Male	Male	http://arctos.database.museum/guid/UAM:Bird:11595
QL22Z25	Accipiter gentilis	Alaska - North	AK	Muscle	TB465	University of Alaska Museum	2000-04-11	Male	AHY	USA	Alaska	64.8	-147.4	plate1_AGCAGTAA	NGAK034	5846708	5686880	YES	3001872	0.594462	YES	Supporting Table 4	YES	Taq384_01_D_011	YES	YES	MK144173	YES	Male	Male	http://arctos.database.museum/guid/UAM:Bird:19044
QL22Z26	Accipiter gentilis	Alaska - North	AK	Muscle	UAMX1269	University of Alaska Museum	2000	Male	HY	USA	Alaska	64.9	-147.8	plate1_AGAATGCA	NGAK026	5657788	5525132	YES	3161949	0.53923	YES	Supporting Table 4	YES	Taq384_01_G_012	YES	YES	MK144174	YES	Male	Male	http://arctos.database.museum/guid/UAM:Bird:11358
QL22Z27	Accipiter gentilis	Alaska - North	AK	Muscle	UAMX1486	University of Alaska Museum	2000-08-25	Female	AHY	USA	Alaska	64.9	-147.8	plate1_CTGT	NGAK005	5702267	5551515	YES	3068024	0.58105	YES	Supporting Table 4	YES	Taq384_01_H_01 ,Taq384_02_H_01	REF	YES	MK144175	YES	Female	Female	http://arctos.database.museum/guid/UAM:Bird:13089
QL22Z29	Accipiter gentilis	Alaska - North	AK	Muscle	UAMX1952	University of Alaska Museum	2000-12-01	Female	HY	USA	Alaska	61.6	-149.2	plate1_ATAGAGCA	NGAK028	4324011	4187750	YES	2377384	0.607029	YES	Supporting Table 4	YES	Taq384_01_E_03	YES	YES	MK144176		Male	Fail	http://arctos.database.museum/guid/UAM:Bird:13483
QL22Z30	Accipiter gentilis	Alaska - North	AK	Muscle	UAMX2549	University of Alaska Museum	2000-04-28	Female	AHY	USA	Alaska	64.9	-147.8	plate1_CAAGTAGA	NGAK032	5706634	5538577	YES	3007920	0.610804	YES	Supporting Table 4	YES	Taq384_02_I_012	YES	YES	MK144177	YES	Female	Female	http://arctos.database.museum/guid/UAM:Bird:15048
QL22Z32	Accipiter gentilis	Alaska - North	AK	Muscle	UAMX2939	University of Alaska Museum	1994-01-03	Unknown	AHY	USA	Alaska	61.6	-149.2	plate1_CCTGA	NGAK010	5041695	4924945	YES	3031460	0.536989	YES	Supporting Table 4	YES	Taq384_02_D_011	YES	YES	MK144178		Female	Female	http://arctos.database.museum/guid/UAM:Bird:17793
QL22Z36	Accipiter gentilis	Alaska - North	AK	Muscle	UAMX4380	University of Alaska Museum	2005-07-30	Unknown	HY	USA	Alaska	63.4	-148.9	plate1_TCCAGGA	NGAK020	4990638	4865076	YES	2749268	0.575651	YES	Supporting Table 4	YES	Taq384_02_K_013	YES	YES	MK144179		Female	Female	http://arctos.database.museum/guid/UAM:Bird:21945
QL22Z37	Accipiter gentilis	Alaska - North	AK	Muscle	UAMX4786	University of Alaska Museum	2005-09-11	Male	Unknown	USA	Alaska	64.9	-147.8	plate1_CATGTA	NGAK014	6398324	6245230	YES	3496223	0.543054	YES	Supporting Table 4	YES	Taq384_02_L_014	YES	YES	MK144180	YES	Male	Male	http://arctos.database.museum/guid/UAM:Bird:22876
QL22Z38	Accipiter gentilis	Alaska - North	AK	Muscle	UAMX4832	University of Alaska Museum	2005-03-03	Female	AHY	USA	Alaska	66.9	-151.5	plate1_CACTGCCA	NGAK031	5506227	5361942	YES	2898148	0.576316	YES	Supporting Table 4	YES	Taq384_01_O_07	YES	YES	MK144181	YES	Female	Female	http://arctos.database.museum/guid/UAM:Bird:23727
QL22Z42	Accipiter gentilis	Alaska - North	AK	Muscle	UAMX5308	University of Alaska Museum	2008-06-09	Male	AHY	USA	Alaska	61.4	-150.3	plate2_GACG	NGAK038	6371940	6201567	YES	3339826	0.557133	YES	Supporting Table 4	YES	Taq384_02_M_03	YES	YES	MK144182	YES	Male	Male	http://arctos.database.museum/guid/UAM:Bird:31352
QL22Z45	Accipiter gentilis	Alaska - North	AK	Muscle	UAMX5712	University of Alaska Museum	2011-01-04	Female	AHY	USA	Alaska	63.8	-145.6	plate1_CTCAG	NGAK008	5019732	4898908	YES	2669997	0.602645	YES	Supporting Table 4	YES	Taq384_02_A_08	YES	YES	MK144183	YES	Female	Female	http://arctos.database.museum/guid/UAM:Bird:30149
QL22Z46	Accipiter gentilis	Alaska - North	AK	Muscle	UAMX5746	University of Alaska Museum	winter 2011	Female	AHY	USA	Alaska	60.8	-161.8	plate1_CGCTA	NGAK009	5381650	5249012	YES	3054936	0.547904	YES	Supporting Table 4	YES	Taq384_01_I_012	YES	YES	MK144184	YES	Female	Female	http://arctos.database.museum/guid/UAM:Bird:30548
QL22Z48	Accipiter gentilis	Alaska - North	AK	Muscle	UAMX5829	University of Alaska Museum	winter 2010	Female	HY	USA	Alaska	59.7	-151.4	plate1_TGTAACG	NGAK021	5341177	5216740	YES	2994671	0.557191	YES	Supporting Table 4	YES	Taq384_02_N_06	YES	YES	MK144185	YES	Female	Female	http://arctos.database.museum/guid/UAM:Bird:34031
QL22Z49	Accipiter gentilis	Alaska - North	AK	Muscle	UAMX5842	University of Alaska Museum	2011-07-21	Male	HY	USA	Alaska	59.6	-151.6	plate1_GAAGACAT	NGAK035	5184914	5041627	YES	2791390	0.582522	YES	Supporting Table 4	YES	Taq384_01_L_02 ,Taq384_02_L_02	REF	YES	MK144186	YES	Male	Male	http://arctos.database.museum/guid/UAM:Bird:34027
QL22Z50	Accipiter gentilis	Alaska - North	AK	Muscle	UAMX6123	University of Alaska Museum	2011-12-10	Unknown	AHY	USA	Alaska	62	-147.9	plate1_TAGGCT	NGAK012	6343640	6160894	YES	3339635	0.570193	YES	Supporting Table 4	YES	Taq384_01_E_08	YES	YES	MK144187		Female	Female	http://arctos.database.museum/guid/UAM:Bird:36393
QL22Z51	Accipiter gentilis	Alaska - North	AK	Muscle	UAMX6124	University of Alaska Museum	2012-08-28	Male	SY	USA	Alaska	61.7	-149.3	plate1_AGCTCCG	NGAK025	5437183	5322032	YES	2725630	0.600796	YES	Supporting Table 4	YES	Taq384_01_H_02 ,Taq384_02_H_02	REF	YES	MK144188	YES	Male	Male	http://arctos.database.museum/guid/UAM:Bird:36384
QL22Z52	Accipiter gentilis	Alaska - North	AK	Muscle	UAMX6210	University of Alaska Museum	2014-11-11	Female	HY	USA	Alaska	64.9	-146.9	plate1_GCACCTCA	NGAK030	6014303	5870045	YES	3019795	0.590917	YES	Supporting Table 4	YES	Taq384_01_D_015	YES	YES	MK144189	YES	Female	Female	http://arctos.database.museum/guid/UAM:Bird:36435
RA26Z55	Accipiter gentilis	Alaska - North	AK	Toe Pad	TB014404	Beaty Biodiversity Museum	1983-08-15	Unknown	Unknown	Canada	Yukon	61	-137.9											Taq384_02_L_07	YES	YES
RA26Z57	Accipiter gentilis	Alaska - North	AK	Toe Pad	TB015120	Beaty Biodiversity Museum	1991-07-04	Unknown	Unknown	Canada	Yukon	60.8	-139.5											Taq384_02_J_013	YES	YES
SB16Z01	Accipiter gentilis	Alaska - North	AK	DNA provided by sample Contributor	.	Sandy Talbot	2001-09-20	Unknown	Unknown	USA	Alaska	61.6	-149.2											Taq384_01_M_013	YES	YES
SB16Z02	Accipiter gentilis	Alaska - North	AK	DNA provided by sample Contributor	.	Sandy Talbot	2001-09-20	Unknown	Unknown	USA	Alaska	61.6	-149.2											Taq384_01_O_08	YES	YES
SB16Z03	Accipiter gentilis	Alaska - North	AK	DNA provided by sample Contributor	.	Sandy Talbot	2001-09-20	Unknown	Unknown	USA	Alaska	61.6	-149.2											Taq384_02_N_015	YES	YES
SB16Z04	Accipiter gentilis	Alaska - North	AK	DNA provided by sample Contributor	.	Sandy Talbot	2001-09-20	Unknown	Unknown	USA	Alaska	61.6	-149.2											Taq384_01_P_011	YES	YES
SB16Z05	Accipiter gentilis	Alaska - North	AK	DNA provided by sample Contributor	.	Sandy Talbot	2001-09-20	Unknown	Unknown	USA	Alaska	61.6	-149.2											Taq384_02_G_05	YES	YES
SB16Z06	Accipiter gentilis	Alaska - North	AK	DNA provided by sample Contributor	.	Sandy Talbot	2001-09-20	Unknown	Unknown	USA	Alaska	61.6	-149.2											Taq384_02_D_07	YES	YES
QL22Z31	Accipiter gentilis	Alaska - North	AK	Muscle	UAMX2898	University of Alaska Museum	2000-07-01	Unknown	Nestling	USA	Alaska	64.9	-147.8	plate1_ACGG	NGAK001	4231987	4126880	YES	2394460	0.602788	YES	Supporting Table 4	NO	Taq384_01_D_01 ,Taq384_02_D_01	REF	YES			Male	Male	http://arctos.database.museum/guid/UAM:Bird:18483
QL22Z01	Accipiter gentilis	Alaska - North	AK	Muscle	ABJ087	University of Alaska Museum	2000-08-28	Female	HY	USA	Alaska	64.9	-147.8											Taq384_01_D_016	YES	YES					http://arctos.database.museum/guid/UAM:Bird:19773
QL22Z11	Accipiter gentilis	Alaska - North	AK	Muscle	JJW2592	University of Alaska Museum	2008	Male	HY	USA	Alaska	61.2	-149.9											Taq384_02_E_012	YES	YES					http://arctos.database.museum/guid/UAM:Bird:35811
QL22Z14	Accipiter gentilis	Alaska - North	AK	Muscle	JJW455	University of Alaska Museum	2009-09-13	Male	HY	USA	Alaska	64.9	-149.6											Taq384_02_N_08	YES	YES					http://arctos.database.museum/guid/UAM:Bird:27323
QL22Z28	Accipiter gentilis	Alaska - North	AK	Muscle	UAMX154	University of Alaska Museum	1997-08-12	Unknown	HY	USA	Alaska	64.9	-147.8											Taq384_01_N_05	YES	YES					http://arctos.database.museum/guid/UAM:Bird:8821
QL22Z39	Accipiter gentilis	Alaska - North	AK	Muscle	UAMX4915	University of Alaska Museum	2007-10-06	Female	Unknown	USA	Alaska	63.8	-148.5											Taq384_01_P_09	YES	YES					http://arctos.database.museum/guid/UAM:Bird:23943
QL22Z44	Accipiter gentilis	Alaska - North	AK	Muscle	UAMX5683	University of Alaska Museum	2012-02-01	Male	AHY	USA	Alaska	64.9	-147.8											Taq384_01_D_06	YES	YES					http://arctos.database.museum/guid/UAM:Bird:29879
QL22Z54	Accipiter gentilis	Alaska - North	AK	Muscle	UAMX6278	University of Alaska Museum	2015-03-06	Female	HY	USA	Alaska	64.9	-147.8											Taq384_01_P_015	YES	YES					http://arctos.database.museum/guid/UAM:Bird:37612
RI15Z01	Accipiter gentilis	Arizona	AZ	Toe Pad	UAz-000058	University of Arizona Natural History Museum	1932-11-15	Unknown	HY	Arizona	USA	31.3	-110.5											Taq384_02_O_014	YES	YES
RI15Z02	Accipiter gentilis	Arizona	AZ	Toe Pad	UAz-016696	University of Arizona Natural History Museum	1987-07-13	Unknown	Nestling	Arizona	USA	32.8	-110.1											Taq384_02_J_05	YES	YES
RI15Z03	Accipiter gentilis	Arizona	AZ	Toe Pad	UAz-004016	University of Arizona Natural History Museum	Unknown	Unknown	HY	Arizona	USA	32.2	-111.1											Taq384_01_O_013	YES	YES
RI15Z04	Accipiter gentilis	Arizona	AZ	Toe Pad	UAz-000057	University of Arizona Natural History Museum	2023-02-24	Unknown	AHY	Arizona	USA	32	-110.5											Taq384_02_K_08	YES	YES
RI15Z05	Accipiter gentilis	Arizona	AZ	Toe Pad	UAz-016695	University of Arizona Natural History Museum	1993-05-14	Unknown	AHY	Arizona	USA	32.4	-110.8											Taq384_01_L_015	YES	YES
RI15Z06	Accipiter gentilis	Arizona	AZ	Toe Pad	UAz-017830	University of Arizona Natural History Museum	1999-05-09	Unknown	AHY	Arizona	USA	31.9	-109.1											Taq384_01_C_014	YES	YES
RI15Z07	Accipiter gentilis	Arizona	AZ	Toe Pad	UAz-017831	University of Arizona Natural History Museum	1999-04-20	Unknown	AHY	Arizona	USA	31.9	-109.2											Taq384_02_M_07	YES	YES
RI15Z08	Accipiter gentilis	Arizona	AZ	Toe Pad	UAz-014820	University of Arizona Natural History Museum	1984-12-01	Unknown	HY	Arizona	USA	32.5	-111.1											Taq384_02_P_09	YES	YES
RI15Z09	Accipiter gentilis	Arizona	AZ	Toe Pad	UAz-015433	University of Arizona Natural History Museum	1987-10-28	Unknown	HY	Arizona	USA	34	-109.5											Taq384_01_O_04	YES	YES
RH07Z01	Accipiter gentilis	Arizona	AZ	Toe Pad	UCLA 21865	University of California Los Angeles	1928-02-14	Female	HY	USA	Arizona	32	-109.3											Taq384_02_C_06	YES	NO
RH07Z02	Accipiter gentilis	Arizona	AZ	Toe Pad	UCLA 25755	University of California Los Angeles	1918-12-05	Female	AHY	USA	Arizona	31.8	-109.3											Taq384_02_G_015	YES	NO
ND26Z01	Accipiter gentilis	British Columbia - Interior	BC	Muscle	TB000998	Beaty Biodiversity Museum	2013-06-26	Unknown	Nestling	Canada	BC	55.5	-127											Taq384_02_E_05	YES	YES	MK144190
QE06Z01	Accipiter gentilis	British Columbia - Interior	BC	Muscle	TB000990	Beaty Biodiversity Museum	2016-07-02	Unknown	AHY	Canada	BC	49.9	-119.6	plate2_AATTGCG	NGBC031	6125251	5938387	YES	3086343	0.59156	YES	Supporting Table 4	YES	Taq384_02_P_013	YES	YES	MK144191		Male	Male
QF01Z05	Accipiter gentilis	British Columbia - Interior	BC	Feather	.	Bill Harrower	2006-06-23	Unknown	Unknown	Canada	BC	49.3	-115.6											Taq384_01_C_015	YES	YES	MK144192
QF01Z10	Accipiter gentilis	British Columbia - Interior	BC	Feather	.	Bill Harrower	2006-06-25	Unknown	Unknown	Canada	BC	50.2	-115.6	plate1_GATTACA and plate2_GGATTCA	NGBC020	5235627	5095138	YES	2677033	0.602956	YES	Supporting Table 4	NO	Taq384_01_I_02 ,Taq384_02_I_02	REF	YES	MK144193		Male	Male
QF01Z11	Accipiter gentilis	British Columbia - Interior	BC	Feather	.	Bill Harrower	2006-06-25	Unknown	Unknown	Canada	BC	50.2	-115.6	plate1_CGGTATGT	NGBC019	5191138	5051364	YES	2863833	0.575405	YES	Supporting Table 4	NO	Taq384_01_A_013	YES	YES	MK144194		Male	Fail
QF01Z12	Accipiter gentilis	British Columbia - Interior	BC	Feather	.	Bill Harrower	2006-06-23	Unknown	Unknown	Canada	BC	49.3	-115.6	plate1_CATCCG	NGBC009	5094604	4966226	YES	2967278	0.548126	YES	Supporting Table 4	YES	Taq384_01_E_07	YES	YES	MK144195		Male	Fail
QF01Z13	Accipiter gentilis	British Columbia - Interior	BC	Blood	.	Bill Harrower	2006-06-22	Unknown	Unknown	Canada	BC	50.2	-115.9	plate1_CTGGACA	NGBC012	4397758	4213466	YES	3166425	0.543303	YES	Supporting Table 4	YES	Taq384_02_L_03	YES	YES	MK144196		Male	Male
QF01Z15	Accipiter gentilis	British Columbia - Interior	BC	Muscle	.	Bill Harrower	2006-06-28	Unknown	Unknown	Canada	BC	49.5	-116.2											Taq384_02_O_06	YES	YES	MK144197
QF01Z16	Accipiter gentilis	British Columbia - Interior	BC	Blood	.	Bill Harrower	2005-06-16	Unknown	Unknown	Canada	BC	49.9	-115.3	plate1_TTGACA	NGBC006	4482167	4373453	YES	2382820	0.594505	YES	Supporting Table 4	YES	Taq384_02_P_011	YES	YES	MK144198		Male	Male
QF01Z23	Accipiter gentilis	British Columbia - Interior	BC	Blood	.	Bill Harrower	2005-06-18	Unknown	Unknown	Canada	BC	49.5	-116.2											Taq384_01_J_08	YES	YES	MK144199
QF01Z26	Accipiter gentilis	British Columbia - Interior	BC	Blood	.	Bill Harrower	2005-06-14	Unknown	Unknown	Canada	BC	49.7	-115.7	plate2_TGCT	NGBC021	6927314	6718733	YES	3582887	0.561422	YES	Supporting Table 4	YES	Taq384_02_G_08	YES	YES	MK144200		Female	Female
QF01Z27	Accipiter gentilis	British Columbia - Interior	BC	Blood	.	Bill Harrower	2005-06-27	Unknown	Unknown	Canada	BC	49.7	-115.6											Taq384_02_C_016	YES	YES	MK144201
QF01Z28	Accipiter gentilis	British Columbia - Interior	BC	Blood	.	Bill Harrower	2005-06-26	Unknown	Unknown	Canada	BC	50.1	-115.9	plate1_TGCT	NGBC001	3156055	3072557	YES	1630682	0.742751	YES	Supporting Table 4	YES	Taq384_02_L_010	YES	YES	MK144202		Female	Female
QF01Z29	Accipiter gentilis	British Columbia - Interior	BC	Blood	.	Bill Harrower	2005-06-16	Unknown	Unknown	Canada	BC	49.9	-115.3	plate1_ACGCT	NGBC004	4826144	4699150	YES	2576116	0.613094	YES	Supporting Table 4	YES	Taq384_01_L_03	YES	YES	MK144203		Female	Female
RF25Z01	Accipiter gentilis	British Columbia - Interior	BC	Blood	.	Martina Versteeg (OWL)	2017-06-25	Male	AHY	Canada	BC	49.5	-115.8	plate2_CGATGT	NGBC027	6701113	6522987	YES	3794687	0.511176	YES	Supporting Table 4	YES	Taq384_01_I_013	YES	YES	MK144204	YES	Male	Male
RK05Z01	Accipiter gentilis	British Columbia - Interior	BC	Blood	.	Martina Versteeg (OWL)	2017-11-05	Female	AHY	Canada	BC	53	-122.5											Taq384_02_A_012	YES	YES	MK144205
PF20Z01	Accipiter gentilis	British Columbia - Interior	BC	Muscle	TB001014	Beaty Biodiversity Museum	2015-04-17	Male	Nestling	Canada	BC	49.6	-117.9	plate1_GATACGAA	NGBC015	4690054	4568444	YES	2636664	0.554689	YES	Supporting Table 4	YES	Taq384_02_B_010	YES	YES		YES	Male	Male
RA26Z01	Accipiter gentilis	British Columbia - Interior	BC	Toe Pad	TB000097	Beaty Biodiversity Museum	November 1935	Unknown	Unknown	Canada	BC	50.7	-120.3											Taq384_02_D_06	YES	YES
RA26Z02	Accipiter gentilis	British Columbia - Interior	BC	Toe Pad	TB000098	Beaty Biodiversity Museum	1914-05-20	Unknown	Unknown	Canada	BC	50.5	-119.2											Taq384_02_M_04	YES	YES
RA26Z03	Accipiter gentilis	British Columbia - Interior	BC	Toe Pad	TB000099	Beaty Biodiversity Museum	July 1912	Unknown	Unknown	Canada	BC	50.5	-119.2											Taq384_02_O_07	YES	YES
RA26Z04	Accipiter gentilis	British Columbia - Interior	BC	Toe Pad	TB000367	Beaty Biodiversity Museum	1941-06-12	Unknown	Unknown	Canada	BC	50.9	-120.5											Taq384_01_L_014	YES	YES
RA26Z07	Accipiter gentilis	British Columbia - Interior	BC	Toe Pad	TB000544	Beaty Biodiversity Museum	1963-01-23	Unknown	Unknown	Canada	BC	51.1	-120.2											Taq384_01_I_015	YES	YES
RA26Z09	Accipiter gentilis	British Columbia - Interior	BC	Toe Pad	TB002299	Beaty Biodiversity Museum	1950-05-26	Unknown	Unknown	Canada	BC	51.7	-119.9											Taq384_01_B_07	YES	YES
RA26Z13	Accipiter gentilis	British Columbia - Interior	BC	Toe Pad	TB003596	Beaty Biodiversity Museum	1929-10-21	Unknown	Unknown	Canada	BC	51.4	-121.2											Taq384_02_B_011	YES	YES
RA26Z14	Accipiter gentilis	British Columbia - Interior	BC	Toe Pad	TB003597	Beaty Biodiversity Museum	1920-09-15	Unknown	Unknown	Canada	BC	49.5	-120.7											Taq384_02_N_09	YES	YES
RA26Z21	Accipiter gentilis	British Columbia - Interior	BC	Toe Pad	TB003604	Beaty Biodiversity Museum	1930-11-04	Unknown	Unknown	Canada	BC	50.3	-119.3											Taq384_02_G_012	YES	YES
RA26Z22	Accipiter gentilis	British Columbia - Interior	BC	Toe Pad	TB003605	Beaty Biodiversity Museum	1932-02-25	Unknown	Unknown	Canada	BC	50.3	-119.3											Taq384_02_A_011	YES	YES
RA26Z23	Accipiter gentilis	British Columbia - Interior	BC	Toe Pad	TB003606	Beaty Biodiversity Museum	1929-01-02	Unknown	Unknown	Canada	BC	51.4	-121.2											Taq384_02_F_014	YES	YES
RA26Z24	Accipiter gentilis	British Columbia - Interior	BC	Toe Pad	TB003607	Beaty Biodiversity Museum	1929-10-15	Unknown	Unknown	Canada	BC	51.4	-121.2											Taq384_01_F_05	YES	YES
RA26Z25	Accipiter gentilis	British Columbia - Interior	BC	Toe Pad	TB003608	Beaty Biodiversity Museum	1934-10-15	Unknown	Unknown	Canada	BC	50.2	-119.3											Taq384_01_G_04	YES	YES
RA26Z26	Accipiter gentilis	British Columbia - Interior	BC	Toe Pad	TB003609	Beaty Biodiversity Museum	1929-09-04	Unknown	Unknown	Canada	BC	50.2	-119.3											Taq384_01_N_06	YES	YES
RA26Z27	Accipiter gentilis	British Columbia - Interior	BC	Toe Pad	TB003610	Beaty Biodiversity Museum	1931-10-10	Unknown	Unknown	Canada	BC	50.2	-119.3											Taq384_01_G_010	YES	YES
RA26Z28	Accipiter gentilis	British Columbia - Interior	BC	Toe Pad	TB003611	Beaty Biodiversity Museum	1930-11-08	Unknown	Unknown	Canada	BC	50.3	-119.3											Taq384_01_J_016	YES	YES
RA26Z29	Accipiter gentilis	British Columbia - Interior	BC	Toe Pad	TB003612	Beaty Biodiversity Museum	1931-07-30	Unknown	Unknown	Canada	BC	52.3	-124.1											Taq384_02_P_07	YES	YES
RA26Z30	Accipiter gentilis	British Columbia - Interior	BC	Toe Pad	TB003613	Beaty Biodiversity Museum	1931-07-30	Unknown	Unknown	Canada	BC	52.3	-124.1											Taq384_02_N_010	YES	YES
RA26Z31	Accipiter gentilis	British Columbia - Interior	BC	Toe Pad	TB006982	Beaty Biodiversity Museum	2008-01-19	Unknown	Unknown	Canada	BC	49.6	-119.6											Taq384_01_K_014	YES	YES
RA26Z32	Accipiter gentilis	British Columbia - Interior	BC	Toe Pad	TB008028	Beaty Biodiversity Museum	1927-01-30	Unknown	Unknown	Canada	BC	50.6	-119.1											Taq384_01_B_015	YES	YES
RA26Z33	Accipiter gentilis	British Columbia - Interior	BC	Toe Pad	TB008029	Beaty Biodiversity Museum	1944-12-12	Unknown	Unknown	Canada	BC	50.6	-119.1											Taq384_02_L_05	YES	YES
RA26Z34	Accipiter gentilis	British Columbia - Interior	BC	Toe Pad	TB008030	Beaty Biodiversity Museum	1941-02-15	Unknown	Unknown	Canada	BC	50.6	-119.1											Taq384_01_C_05	YES	YES
RA26Z35	Accipiter gentilis	British Columbia - Interior	BC	Toe Pad	TB008031	Beaty Biodiversity Museum	1943-12-28	Unknown	Unknown	Canada	BC	50.6	-119.1											Taq384_02_L_04	YES	YES
RA26Z36	Accipiter gentilis	British Columbia - Interior	BC	Toe Pad	TB008032	Beaty Biodiversity Museum	1944-11-12	Unknown	Unknown	Canada	BC	50.6	-119.1											Taq384_01_H_011	YES	YES
RA26Z37	Accipiter gentilis	British Columbia - Interior	BC	Toe Pad	TB008033	Beaty Biodiversity Museum	1941-11-24	Unknown	Unknown	Canada	BC	50.6	-119.1											Taq384_02_I_011	YES	YES
RA26Z38	Accipiter gentilis	British Columbia - Interior	BC	Toe Pad	TB008092	Beaty Biodiversity Museum	1928-10-29	Unknown	Unknown	Canada	BC	50.6	-119.1											Taq384_01_K_09	YES	YES
RA26Z39	Accipiter gentilis	British Columbia - Interior	BC	Toe Pad	TB008093	Beaty Biodiversity Museum	1945-12-06	Unknown	Unknown	Canada	BC	50.6	-119.1											Taq384_02_D_015	YES	YES
RA26Z40	Accipiter gentilis	British Columbia - Interior	BC	Toe Pad	TB008094	Beaty Biodiversity Museum	1953-10-24	Unknown	Unknown	Canada	BC	50.6	-119.1											Taq384_02_A_05	YES	YES
RA26Z41	Accipiter gentilis	British Columbia - Interior	BC	Toe Pad	TB008095	Beaty Biodiversity Museum	1946-03-27	Unknown	Unknown	Canada	BC	50.6	-119.1											Taq384_02_E_06	YES	YES
RA26Z42	Accipiter gentilis	British Columbia - Interior	BC	Toe Pad	TB008096	Beaty Biodiversity Museum	1940-10-25	Unknown	Unknown	Canada	BC	50.6	-119.1											Taq384_01_O_012	YES	YES
RA26Z43	Accipiter gentilis	British Columbia - Interior	BC	Toe Pad	TB008097	Beaty Biodiversity Museum	1946-01-13	Unknown	Unknown	Canada	BC	50.6	-119.1											Taq384_01_I_05	YES	YES
RA26Z44	Accipiter gentilis	British Columbia - Interior	BC	Toe Pad	TB008098	Beaty Biodiversity Museum	1946-02-12	Unknown	Unknown	Canada	BC	50.6	-119.1											Taq384_01_C_016	YES	YES
RA26Z45	Accipiter gentilis	British Columbia - Interior	BC	Toe Pad	TB008099	Beaty Biodiversity Museum	1945-12-20	Unknown	Unknown	Canada	BC	50.6	-119.1											Taq384_02_E_016	YES	YES
RA26Z46	Accipiter gentilis	British Columbia - Interior	BC	Toe Pad	TB008100	Beaty Biodiversity Museum	1949-01-02	Unknown	Unknown	Canada	BC	50.6	-119.1											Taq384_02_G_013	YES	YES
RA26Z47	Accipiter gentilis	British Columbia - Interior	BC	Toe Pad	TB008101	Beaty Biodiversity Museum	1946-03-03	Unknown	Unknown	Canada	BC	50.6	-119.1											Taq384_02_L_08	YES	YES
RA26Z48	Accipiter gentilis	British Columbia - Interior	BC	Toe Pad	TB012947	Beaty Biodiversity Museum	1965-03-14	Unknown	Unknown	Canada	BC	50.3	-119.3											Taq384_02_I_03	YES	YES
RA26Z49	Accipiter gentilis	British Columbia - Interior	BC	Toe Pad	TB013276	Beaty Biodiversity Museum	1963-09-19	Unknown	Unknown	Canada	BC	50.3	-119.3											Taq384_01_K_015	YES	YES
RA26Z50	Accipiter gentilis	British Columbia - Interior	BC	Toe Pad	TB013557	Beaty Biodiversity Museum	1968-08-08	Unknown	Unknown	Canada	BC	49.5	-117.3											Taq384_01_D_05	YES	YES
RA26Z52	Accipiter gentilis	British Columbia - Interior	BC	Toe Pad	TB014149	Beaty Biodiversity Museum	May 1976	Unknown	Unknown	Canada	BC	56	-121.7											Taq384_02_N_05	YES	YES
RA26Z53	Accipiter gentilis	British Columbia - Interior	BC	Toe Pad	TB014164	Beaty Biodiversity Museum	1979-12-28	Unknown	Unknown	Canada	BC	49.9	-119.4											Taq384_01_L_04	YES	YES
RA26Z54	Accipiter gentilis	British Columbia - Interior	BC	Toe Pad	TB014318	Beaty Biodiversity Museum	1967-05-15	Unknown	Unknown	Canada	BC	50.3	-119.3											Taq384_02_F_03	YES	YES
RA26Z58	Accipiter gentilis	British Columbia - Interior	BC	Toe Pad	TB015170	Beaty Biodiversity Museum	1994-12-26	Unknown	Unknown	Canada	BC	49	-119.5											Taq384_02_D_05	YES	YES
RA26Z59	Accipiter gentilis	British Columbia - Interior	BC	Toe Pad	TB015406	Beaty Biodiversity Museum	1998-02-25	Unknown	Unknown	Canada	BC	49.5	-119.6											Taq384_01_F_014	YES	YES
QF01Z02	Accipiter gentilis	British Columbia - Interior	BC	Blood	.	Bill Harrower	2006-06-23	Unknown	Unknown	Canada	BC	49.3	-115.6	plate1_TCACG	NGBC003	3544872	3426144	YES	1873336	0.66526	YES	Supporting Table 4	NO	Taq384_01_L_013	YES	YES			Female	Female
QF01Z01	Accipiter gentilis	British Columbia - Interior	BC	Blood	.	Bill Harrower	2006-06-22	Unknown	Unknown	Canada	BC	50.2	-115.9	plate1_CACGT	NGBC005	4529338	4395038	YES	3913232	0.522519	YES	Supporting Table 4	NO	Taq384_01_D_03	YES	YES			Female	Fail
QF01Z20	Accipiter gentilis	British Columbia - Interior	BC	Muscle	.	Bill Harrower	2004-07-04	Unknown	Unknown	Canada	BC	49.5	-116	plate1_TTCCGA	NGBC007	2147472	1921531	YES	1045291	0.824338	NO		NO	Taq384_01_J_09	YES	YES			Female	Fail
QF01Z18	Accipiter gentilis	British Columbia - Interior	BC	Muscle	.	Bill Harrower	2004-07-02	Unknown	Unknown	Canada	BC	49.4	-116	plate1_TGACCT	NGBC010	1930482	1195901	YES	663063	0.887164	NO		NO	Taq384_02_C_015	YES	YES
QF01Z03	Accipiter gentilis	British Columbia - Interior	BC	Feather	.	Bill Harrower	2006-06-22	Unknown	Unknown	Canada	BC	50.2	-115.9	plate1_GCTACT	NGBC011	5557768	5383548	YES	3074183	0.568129	YES	Supporting Table 4	NO	Taq384_01_B_010	YES	YES			Female	Female
QF01Z14	Accipiter gentilis	British Columbia - Interior	BC	Blood	.	Bill Harrower	2006-06-25	Unknown	Unknown	Canada	BC	50.2	-115.6	plate1_ACTCGCCA	NGBC014	5593281	5401708	YES	3252978	0.556732	YES	Supporting Table 4	YES	Taq384_01_B_09	YES	YES			Female	Female
QF01Z22	Accipiter gentilis	British Columbia - Interior	BC	Blood	.	Bill Harrower	2005-06-20	Unknown	Unknown	Canada	BC	49.9	-116.1	plate1_GCAAGAAT	NGBC016	6374863	6208552	YES	3236493	0.569383	YES	Supporting Table 4	YES	Taq384_02_K_05	YES	YES			Female	Female
QF01Z04	Accipiter gentilis	British Columbia - Interior	BC	Blood	.	Bill Harrower	2006-06-25	Unknown	Unknown	Canada	BC	50.2	-115.6											Taq384_02_G_04	YES	YES
QF01Z06	Accipiter gentilis	British Columbia - Interior	BC	Feather	.	Bill Harrower	2006-06-22	Unknown	Unknown	Canada	BC	50.2	-115.9											Taq384_02_P_012	YES	YES
QF01Z07	Accipiter gentilis	British Columbia - Interior	BC	Skin	.	Bill Harrower	2006-06-28	Unknown	Unknown	Canada	BC	49.7	-115.7											Taq384_01_K_013	YES	YES
QF01Z08	Accipiter gentilis	British Columbia - Interior	BC	Feather	.	Bill Harrower	2006-06-20	Unknown	Unknown	Canada	BC	49.7	-115.7											Taq384_02_I_08	YES	YES
QF01Z09	Accipiter gentilis	British Columbia - Interior	BC	Feather	.	Bill Harrower	2006-06-20	Unknown	Unknown	Canada	BC	49.7	-115.7											Taq384_02_H_04	YES	YES
QF01Z17	Accipiter gentilis	British Columbia - Interior	BC	Feather	.	Bill Harrower	2004-07-05	Unknown	Unknown	Canada	BC	50.2	-115.6											Taq384_02_I_014	YES	YES
QF01Z19	Accipiter gentilis	British Columbia - Interior	BC	Muscle	.	Bill Harrower	2004-07-08	Unknown	Unknown	Canada	BC	49.2	-114.9											Taq384_01_P_010	YES	YES
QF01Z21	Accipiter gentilis	British Columbia - Interior	BC	Blood	.	Bill Harrower	2005-06-17	Unknown	Unknown	Canada	BC	50.2	-115.3											Taq384_02_B_03	YES	YES
QF01Z24	Accipiter gentilis	British Columbia - Interior	BC	Blood	.	Bill Harrower	2005-06-12	Unknown	Unknown	Canada	BC	49.6	-116.1											Taq384_02_J_09	YES	YES
QF01Z25	Accipiter gentilis	British Columbia - Interior	BC	Blood	.	Bill Harrower	2005-06-17	Unknown	Unknown	Canada	BC	49.7	-115.6											Taq384_01_H_010	YES	YES
RC16Z01	Accipiter gentilis	British Columbia - Interior	BC	Feather	.	Bill Harrower	2005-06-15	Unknown	Unknown	Canada	BC	49.4	-116											Taq384_02_L_012	YES	YES
RC16Z02	Accipiter gentilis	British Columbia - Interior	BC	Feather	.	Bill Harrower	2005-06-16	Unknown	Unknown	Canada	BC	49.9	-115.3											Taq384_02_H_05	YES	YES
RC16Z03	Accipiter gentilis	British Columbia - Interior	BC	Feather	.	Bill Harrower	2005-05-05	Female	AHY	Canada	BC	49.9	-116.1											Taq384_01_D_09	YES	YES
RC16Z04	Accipiter gentilis	British Columbia - Interior	BC	Feather	.	Bill Harrower	2005-05-11	Female	AHY	Canada	BC	50.2	-115.3											Taq384_01_K_010	YES	YES
RC16Z05	Accipiter gentilis	British Columbia - Interior	BC	Feather	.	Bill Harrower	2005-06-15	Unknown	AHY	Canada	BC	50.1	-115.9											Taq384_02_G_03	YES	YES
RC16Z06	Accipiter gentilis	British Columbia - Interior	BC	Feather	.	Bill Harrower	2005-06-05	Unknown	AHY	Canada	BC	50.2	-115.9											Taq384_01_G_011	YES	YES
RC16Z07	Accipiter gentilis	British Columbia - Interior	BC	Feather	.	Bill Harrower	2005-06-14	Unknown	AHY	Canada	BC	49.7	-115.7											Taq384_01_M_014	YES	YES
RC16Z08	Accipiter gentilis	British Columbia - Interior	BC	Feather	.	Bill Harrower	2005-06-27	Female	AHY	Canada	BC	49.7	-115.6											Taq384_01_K_04	YES	YES
RC16Z09	Accipiter gentilis	British Columbia - Interior	BC	Feather	.	Bill Harrower	2005-05-16	Female	AHY	Canada	BC	49.5	-116											Taq384_02_K_015	YES	YES
RC16Z10	Accipiter gentilis	British Columbia - Interior	BC	Feather	.	Bill Harrower	2004-06-15	Unknown	Unknown	Canada	BC	49.3	-115.6											Taq384_01_J_014	YES	YES
RC16Z11	Accipiter gentilis	British Columbia - Interior	BC	Feather	.	Bill Harrower	2004-06-17	Female	AHY	Canada	BC	49.1	-115.9											Taq384_01_L_010	YES	YES
RC16Z12	Accipiter gentilis	British Columbia - Interior	BC	Feather	.	Bill Harrower	Unknown	Unknown	AHY	Canada	BC	50.2	-115.6											Taq384_01_A_016	YES	YES
QH10Z03	Accipiter gentilis	British Columbia - Interior	BC	Feather	.	Frank Doyle	2003	Unknown	AHY	Canada	BC	55.5	-127.7	plate1_GAACTGAA and plate2_CTGCA	NGBC018	3360025	414759	YES	288482	0.996353	NO		NO	Taq384_02_O_04	YES	YES
QH10Z01	Accipiter gentilis	British Columbia - Interior	BC	Feather	.	Frank Doyle	2001	Unknown	AHY	Canada	BC	55.2	-128.1											Taq384_01_M_05	YES	YES
QH10Z02	Accipiter gentilis	British Columbia - Interior	BC	Feather	.	Frank Doyle	2001	Unknown	AHY	Canada	BC	54.2	-126.9											Taq384_02_N_013	YES	YES
QH10Z09	Accipiter gentilis	British Columbia - Interior	BC	Feather	.	Frank Doyle	2000	Unknown	AHY	Canada	BC	55	-127.7											Taq384_01_K_03	YES	YES
QH10Z10	Accipiter gentilis	British Columbia - Interior	BC	Egg Shell	.	Frank Doyle	2003	Unknown	AHY	Canada	BC	54.3	-126.9											Taq384_01_G_09, Taq384_01_F_09	YES	NO
QH10Z11	Accipiter gentilis	British Columbia - Interior	BC	Egg Shell	.	Frank Doyle	2000	Unknown	AHY	Canada	BC	54.4	-125.5											Taq384_01_N_015	YES	YES
QH10Z12	Accipiter gentilis	British Columbia - Interior	BC	Feather	.	Frank Doyle	2001	Unknown	AHY	Canada	BC	54.3	-126.7											Taq384_01_P_05	YES	YES
QH10Z13	Accipiter gentilis	British Columbia - Interior	BC	Feather	.	Frank Doyle	2001	Unknown	AHY	Canada	BC	54.4	-125.5											Taq384_01_K_06	YES	YES
QH10Z14	Accipiter gentilis	British Columbia - Interior	BC	Feather	.	Frank Doyle	2000	Unknown	AHY	Canada	BC	55.7	-122.1											Taq384_02_H_06	YES	NO
QH10Z15	Accipiter gentilis	British Columbia - Interior	BC	Feather	.	Frank Doyle	2002	Unknown	AHY	Canada	BC	54.5	-120.2											Taq384_01_H_08	YES	YES
QH10Z16	Accipiter gentilis	British Columbia - Interior	BC	Feather	.	Frank Doyle	2002	Unknown	AHY	Canada	BC	54.9	-121.1											Taq384_01_A_06	YES	YES
QH10Z17	Accipiter gentilis	British Columbia - Interior	BC	Feather	.	Frank Doyle	2002	Unknown	AHY	Canada	BC	53.4	-120.3											Taq384_02_O_011	YES	YES
QH10Z19	Accipiter gentilis	British Columbia - Interior	BC	Feather	.	Frank Doyle	2001	Unknown	AHY	Canada	BC	54.1	-126.1											Taq384_01_I_011	YES	YES
QH10Z20	Accipiter gentilis	British Columbia - Interior	BC	Feather	.	Frank Doyle	2008	Unknown	AHY	Canada	BC	55	-127.7											Taq384_02_K_010	YES	YES
QH10Z22	Accipiter gentilis	British Columbia - Interior	BC	Feather	.	Frank Doyle	2001	Unknown	AHY	Canada	BC	54.4	-125.5											Taq384_01_B_04	YES	YES
QH10Z23	Accipiter gentilis	British Columbia - Interior	BC	Feather	.	Frank Doyle	2002	Unknown	AHY	Canada	BC	55.7	-128.2											Taq384_02_F_07	YES	YES
QH10Z24	Accipiter gentilis	British Columbia - Interior	BC	Feather	.	Frank Doyle	2002	Unknown	AHY	Canada	BC	55.5	-127.8											Taq384_01_H_07	YES	NO
QH10Z25	Accipiter gentilis	British Columbia - Interior	BC	Feather	.	Frank Doyle	2003	Unknown	AHY	Canada	BC	54.4	-125.6											Taq384_01_P_013	YES	YES
QH10Z28	Accipiter gentilis	British Columbia - Interior	BC	Feather	.	Frank Doyle	2006	Unknown	AHY	Canada	BC	55.2	-127.9											Taq384_01_C_010	YES	NO
QH10Z29	Accipiter gentilis	British Columbia - Interior	BC	Feather	.	Frank Doyle	2007	Unknown	AHY	Canada	BC	54.9	-126											Taq384_02_J_015	YES	YES
QH10Z30	Accipiter gentilis	British Columbia - Interior	BC	Feather	.	Frank Doyle	2008	Unknown	AHY	Canada	BC	55.3	-127.6											Taq384_01_M_07	YES	YES
QH10Z31	Accipiter gentilis	British Columbia - Interior	BC	Egg Shell	.	Frank Doyle	2000	Unknown	AHY	Canada	BC	53.7	-126.8											Taq384_02_I_07	YES	YES
QH10Z32	Accipiter gentilis	British Columbia - Interior	BC	Feather	.	Frank Doyle	2008	Unknown	AHY	Canada	BC	53.7	-126.8											Taq384_01_A_05	YES	YES
QH10Z33	Accipiter gentilis	British Columbia - Interior	BC	Feather	.	Frank Doyle	2000	Unknown	AHY	Canada	BC	55.7	-128											Taq384_01_E_09	YES	YES
QH10Z35	Accipiter gentilis	British Columbia - Interior	BC	Feather	.	Frank Doyle	2002	Unknown	AHY	Canada	BC	54	-125.9											Taq384_02_H_012	YES	YES
QH10Z38	Accipiter gentilis	British Columbia - Interior	BC	Feather	.	Frank Doyle	2000	Unknown	AHY	Canada	BC	54.3	-126.7											Taq384_02_J_06	YES	NO
QH10Z39	Accipiter gentilis	British Columbia - Interior	BC	Feather	.	Frank Doyle	2002	Unknown	AHY	Canada	BC	55.5	-127.9											Taq384_01_C_03	YES	NO
QH10Z40	Accipiter gentilis	British Columbia - Interior	BC	Feather	.	Frank Doyle	2002	Unknown	AHY	Canada	BC	55.7	-127.5											Taq384_01_E_011	YES	YES
QH10Z42	Accipiter gentilis	British Columbia - Interior	BC	Feather	.	Frank Doyle	2004	Unknown	AHY	Canada	BC	54.4	-125.5											Taq384_02_J_010	YES	YES
QH10Z43	Accipiter gentilis	British Columbia - Interior	BC	Feather	.	Frank Doyle	2002	Unknown	AHY	Canada	BC	55.2	-127.9											Taq384_01_D_04	YES	YES
QH10Z44	Accipiter gentilis	British Columbia - Interior	BC	Feather	.	Frank Doyle	2003	Unknown	AHY	Canada	BC	55.5	-127.8											Taq384_01_J_07	YES	YES
QH10Z45	Accipiter gentilis	British Columbia - Interior	BC	Feather	.	Frank Doyle	2002	Unknown	AHY	Canada	BC	54.9	-125.7											Taq384_01_L_05	YES	YES
RH25Z01	Accipiter gentilis	British Columbia - Interior	BC	Blood	.	Martina Versteeg (OWL)	2017-08-25	Male	HY	Canada	BC	53.9	-122.8											Taq384_01_L_011	YES	YES
QJ06Z16	Accipiter gentilis	British Columbia - Interior	BC	Feather	.	Molly Hudson (TimberWest)	2014-06-09	Unknown	AHY	Canada	BC	49.8	-119.9											Taq384_02_C_013	YES	NO
QJ06Z25	Accipiter gentilis	British Columbia - Interior	BC	Feather	.	Molly Hudson (TimberWest)	2014-06-10	Unknown	AHY	Canada	BC	49.6	-120											Taq384_01_H_09	YES	YES
QJ06Z26	Accipiter gentilis	British Columbia - Interior	BC	Feather	.	Molly Hudson (TimberWest)	2014-05-29	Unknown	AHY	Canada	BC	49.4	-120.8											Taq384_01_H_016	YES	YES
PA21Z01	Accipiter gentilis	British Columbia - Coastal	BCc	Muscle	TB001012	Beaty Biodiversity Museum	2002-11-21	Male	AHY	Canada	BC	49.7	-123.2	plate1_ATGGCG	NGBC008	4311822	4139596	YES	2508629	0.559034	YES	Supporting Table 4	YES	Taq384_01_B_011	YES	YES	MK144206	YES	Male	Male
QH10Z07	Accipiter gentilis	British Columbia - Coastal	BCc	Feather	.	Frank Doyle	2008	Unknown	AHY	Canada	BC	52.4	-126.6	plate1_ATGAGACA	NGBC013	1059838	1016001	YES	706662	0.770076	YES	Supporting Table 4	YES	Taq384_01_F_01 ,Taq384_02_F_01	REF	YES	MK144207		Female	Fail
QL08Z17	Accipiter gentilis	British Columbia - Coastal	BCc	Feather	.	Janice Anderson	2014-07-24	Unknown	HY	Canada	BC	52.2	-126.9	plate2_CCGTCA	NGVI007	1873536	247157	YES	140062	0.977483	NO		NO	Taq384_01_J_06	YES	YES	MK144208
RF25Z02	Accipiter gentilis	British Columbia - Coastal	BCc	Blood	.	Martina Versteeg (OWL)	2017-06-25	Male	AHY	Canada	BC	54.5	-128.6	plate2_TGCCACCA	NGBC032	7630257	7434397	YES	4504956	0.472925	YES	Supporting Table 4	YES	Taq384_01_N_02 ,Taq384_02_N_02	REF	YES	MK144209	YES	Male	Male
SA28Z02	Accipiter gentilis	British Columbia - Coastal	BCc	Blood	.	Martina Versteeg (OWL)	2017-01-28	Female	HY	Canada	BC	49.8	-124.4											Taq384_02_F_010	YES	YES	MK144210
QH25Z21	Accipiter gentilis	British Columbia - Coastal	BCc	Feather	.	Alysha Van Deft (A&A Trading Ltd.)	2014-05-28	Unknown	AHY	Canada	BC	49.6	-123.8	plate2_ATTGGCA	NGBC029	4114631	261780	YES	156989	0.98853	NO		NO	Taq384_01_A_011	YES	YES
RG14Z01	Accipiter gentilis	British Columbia - Coastal	BCc	Feather	.	Alysha Van Deft (A&A Trading Ltd.)	2017-06-21	Unknown	AHY	Canada	BC	51.1	-125											Taq384_02_C_012	YES	YES
RG14Z02	Accipiter gentilis	British Columbia - Coastal	BCc	Feather	.	Alysha Van Deft (A&A Trading Ltd.)	2017-06-20	Unknown	AHY	Canada	BC	50.9	-124.9											Taq384_02_F_013	YES	YES
LF25Z01	Accipiter gentilis	British Columbia - Coastal	BCc	Muscle	TB001013	Beaty Biodiversity Museum	2011-04-21	Male	AHY	Canada	BC	50.1	-123	plate1_ATCA	NGBC002	4738006	4617043	YES	2822378	0.539412	YES	Supporting Table 4	YES	Taq384_01_O_01 ,Taq384_02_O_01	REF	YES		YES	Male	Male
RA26Z05	Accipiter gentilis	British Columbia - Coastal	BCc	Toe Pad	TB000400	Beaty Biodiversity Museum	Ocotber 1, 1931	Unknown	Unknown	Canada	BC	49.3	-123.1											Taq384_01_N_03	YES	YES
RA26Z06	Accipiter gentilis	British Columbia - Coastal	BCc	Toe Pad	TB000407	Beaty Biodiversity Museum	November 1927	Unknown	Unknown	Canada	BC	49.2	-122											Taq384_01_M_03	YES	YES
RA26Z08	Accipiter gentilis	British Columbia - Coastal	BCc	Toe Pad	TB001734	Beaty Biodiversity Museum	1948-04-09	Unknown	Unknown	Canada	BC	49.2	-122.9											Taq384_02_O_013	YES	YES
RA26Z16	Accipiter gentilis	British Columbia - Coastal	BCc	Toe Pad	TB003599	Beaty Biodiversity Museum	1939-08-12	Unknown	Unknown	Canada	BC	50.1	-123											Taq384_02_L_011	YES	YES
RA26Z18	Accipiter gentilis	British Columbia - Coastal	BCc	Toe Pad	TB003601	Beaty Biodiversity Museum	1938-10-14	Unknown	Unknown	Canada	BC	50.1	-123											Taq384_01_I_03	YES	YES
RA26Z19	Accipiter gentilis	British Columbia - Coastal	BCc	Toe Pad	TB003602	Beaty Biodiversity Museum	1936-12-03	Unknown	Unknown	Canada	BC	50.3	-122.8											Taq384_01_A_08	YES	YES
RA26Z20	Accipiter gentilis	British Columbia - Coastal	BCc	Toe Pad	TB003603	Beaty Biodiversity Museum	1940-11-27	Unknown	Unknown	Canada	BC	49.2	-122.2											Taq384_02_H_08	YES	YES
RA26Z51	Accipiter gentilis	British Columbia - Coastal	BCc	Toe Pad	TB013726	Beaty Biodiversity Museum	1973-01-21	Unknown	Unknown	Canada	BC	49.3	-123.1											Taq384_02_E_04	YES	YES
RA26Z56	Accipiter gentilis	British Columbia - Coastal	BCc	Toe Pad	TB014625	Beaty Biodiversity Museum	1984-12-01	Unknown	Unknown	Canada	BC	49.3	-123.2											Taq384_01_O_05	YES	YES
QE25Z01	Accipiter gentilis	British Columbia - Coastal	BCc	Feather	.	Brent Matsuda	2016-05-19	Unknown	AHY	Canada	BC	50.1	-123											Taq384_02_J_012	YES	YES
QH10Z04	Accipiter gentilis	British Columbia - Coastal	BCc	Feather	.	Frank Doyle	2011	Unknown	AHY	Canada	BC	50.1	-123.1	plate1_CTACCACG	NGBC017	5209611	386441	YES	295687	0.995922	NO		NO	Taq384_02_N_04	YES	YES
QH10Z46	Accipiter gentilis	British Columbia - Coastal	BCc	Feather	.	Frank Doyle	2016-06-29	Unknown	AHY	Canada	BC	49.8	-124.2	plate2_CGACT	NGBC026	4992622	4749385	YES	2979334	0.541484	YES	Supporting Table 4	YES	Taq384_01_E_02 ,Taq384_02_E_02	REF	YES			Male	Fail
QH10Z06	Accipiter gentilis	British Columbia - Coastal	BCc	Feather	.	Frank Doyle	2008	Unknown	AHY	Canada	BC	52.5	-126.6	plate2_GGTAGCA	NGBC028	2733789	574802	YES	338162	0.889379	NO		NO	Taq384_02_F_015	YES	YES
QH10Z21	Accipiter gentilis	British Columbia - Coastal	BCc	Feather	.	Frank Doyle	2008	Unknown	AHY	Canada	BC	52.3	-126.9											Taq384_02_L_06	YES	NO
QL08Z01	Accipiter gentilis	British Columbia - Coastal	BCc	Feather	.	Janice Anderson	2016-07-19	Unknown	AHY	Canada	BC	50.8	-126.6											Taq384_02_M_014	YES	YES
QL08Z02	Accipiter gentilis	British Columbia - Coastal	BCc	Feather	.	Janice Anderson	2016-07-20	Unknown	AHY	Canada	BC	50.7	-126.6											Taq384_01_O_010	YES	YES
QL08Z19	Accipiter gentilis	British Columbia - Coastal	BCc	Feather	.	Janice Anderson	2012-07-30	Unknown	AHY	Canada	BC	50.4	-125.1											Taq384_02_P_010	YES	YES
QL08Z23	Accipiter gentilis	British Columbia - Coastal	BCc	Feather	.	Janice Anderson	2014-07-27	Unknown	HY	Canada	BC	52.4	-126.9											Taq384_01_J_04	YES	YES
QL08Z25	Accipiter gentilis	British Columbia - Coastal	BCc	Feather	.	Janice Anderson	2014-07-27	Unknown	Unknown	Canada	BC	52.3	-126.9											Taq384_01_G_07	YES	NO
RG14Z05	Accipiter gentilis	British Columbia - Coastal	BCc	Feather	.	Janice Anderson	2017-06-18	Unknown	AHY	Canada	BC	52.3	-126.4											Taq384_01_J_05	YES	NO
RG14Z06	Accipiter gentilis	British Columbia - Coastal	BCc	Feather	.	Janice Anderson	2017-06-16	Unknown	AHY	Canada	BC	52.4	-126.3											Taq384_01_A_014	YES	YES
SA28Z01	Accipiter gentilis	British Columbia - Coastal	BCc	Blood	.	Martina Versteeg (OWL)	2017-01-28	Male	HY	Canada	BC	49.3	-123.2											Taq384_02_O_09	YES	YES
RE15Z01	Accipiter gentilis	British Columbia - Coastal	BCc	Feather	.	Melanie Wilson	2015-07-24	Unknown	AHY	Canada	BC	50.2	-122.9											Taq384_02_O_03	YES	YES
RE15Z03	Accipiter gentilis	British Columbia - Coastal	BCc	Feather	.	Melanie Wilson	2015-07-24	Unknown	AHY	Canada	BC	50.2	-122.9											Taq384_02_H_013	YES	YES
RE15Z04	Accipiter gentilis	British Columbia - Coastal	BCc	Feather	.	Melanie Wilson	2016-07-15	Unknown	HY	Canada	BC	49.8	-124.2											Taq384_01_H_013	YES	YES
RE15Z07	Accipiter gentilis	British Columbia - Coastal	BCc	Feather	.	Melanie Wilson	2015-07-01	Unknown	AHY	Canada	BC	50.2	-123.4											Taq384_02_A_09	YES	YES
QL09Z01	Accipiter gentilis	British Columbia - Coastal	BCc	Feather	.	Molly Hudson (TimberWest)	2014-07-07	Unknown	Unknown	Canada	BC	50.5	-125.6	plate2_CACTGCCA	NGBC033	3780580	526450	YES	307833	0.991697	NO		NO	Taq384_02_F_09	YES	YES
QJ06Z07	Accipiter gentilis	British Columbia - Coastal	BCc	Feather	.	Molly Hudson (TimberWest)	2013-07-24	Unknown	AHY	Canada	BC	50.3	-125.2											Taq384_02_H_014	YES	YES
QJ06Z08	Accipiter gentilis	British Columbia - Coastal	BCc	Feather	.	Molly Hudson (TimberWest)	2013-07-11	Unknown	AHY	Canada	BC	50.5	-125.8											Taq384_01_H_012	YES	NO
QJ06Z12	Accipiter gentilis	British Columbia - Coastal	BCc	Feather	.	Molly Hudson (TimberWest)	2013-05-24	Unknown	AHY	Canada	BC	50.5	-125.7											Taq384_02_D_010	YES	YES
QJ06Z18	Accipiter gentilis	British Columbia - Coastal	BCc	Feather	.	Molly Hudson (TimberWest)	2014-07-22	Unknown	AHY	Canada	BC	50.5	-125.7											Taq384_02_E_014, Taq384_01_F_04	YES	YES
QJ06Z19	Accipiter gentilis	British Columbia - Coastal	BCc	Feather	.	Molly Hudson (TimberWest)	2014-06-12	Unknown	AHY	Canada	BC	50.6	-125.7											Taq384_02_D_09	YES	YES
QJ06Z24	Accipiter gentilis	British Columbia - Coastal	BCc	Feather	.	Molly Hudson (TimberWest)	2014-07-04	Unknown	AHY	Canada	BC	50.4	-125.5											Taq384_02_G_07, Taq384_01_C_08	YES	YES
QL09Z03	Accipiter gentilis	British Columbia - Coastal	BCc	Feather	.	Molly Hudson (TimberWest)	2014-06-11	Unknown	Unknown	Canada	BC	50.5	-125.7											Taq384_02_M_015	YES	YES
RI20Z06	Accipiter gentilis	British Columbia - Coastal	BCc	Feather	.	Molly Hudson (TimberWest)	2016-06-27	Unknown	AHY	Canada	BC	50.1	-123.9											Taq384_01_A_010	YES	YES
RI20Z08	Accipiter gentilis	British Columbia - Coastal	BCc	Feather	.	Molly Hudson (TimberWest)	Unknown	Unknown	HY	Canada	BC	49.4	-121.3											Taq384_01_D_010	YES	NO
QL05Z03	Accipiter gentilis	British Columbia - Coastal	BCc	Feather	.	Warren Warttig (Interfor)	2014-07-18	Unknown	Unknown	Canada	BC	50.3	-124.6											Taq384_01_I_04	YES	NO
QL09Z09	Accipiter gentilis	British Columbia - Coastal	BCc	Feather	.	Molly Hudson (TimberWest)	2016-05-18	Unknown	Unknown	Canada	BC	50.2	-125.3	plate2_CGAG and plate2_ACCTACCG	NGBC022	13891793	612817	YES	444921	0.988947	NO		NO	Taq384_01_G_014	YES	NO
QL09Z06	Accipiter gentilis	British Columbia - Coastal	BCc	Feather	.	Molly Hudson (TimberWest)	2016-07-15	Unknown	Unknown	Canada	BC	50.4	-125.5	plate2_GCTT	NGBC023	6589720	270403	YES	135903	0.997092	NO		NO	Taq384_01_B_014	YES	YES
QH25Z23	Accipiter gentilis	British Columbia - Coastal	BCc	Feather	.	WFP	2013-07-04	Unknown	AHY	Canada	BC	50	-124.3	plate2_GTACCGA	NGVI011	92	55	NO			NO		NO	Taq384_01_P_012	YES	NO
QH25Z03	Accipiter gentilis	British Columbia - Coastal	BCc	Feather	.	WFP	2012-10-09	Unknown	Unknown	Canada	BC	50	-124.3											Taq384_02_D_08	YES	NO
QH25Z04	Accipiter gentilis	British Columbia - Coastal	BCc	Feather	.	WFP	2012-10-09	Unknown	Unknown	Canada	BC	50.3	-124.4											Taq384_02_H_07	YES	YES
QH25Z17	Accipiter gentilis	British Columbia - Coastal	BCc	Feather	.	WFP	2014-05-20	Unknown	AHY	Canada	BC	50.7	-125.5											Taq384_01_O_06	YES	YES
RG14Z07	Accipiter gentilis	British Columbia - Coastal	BCc	Feather	.	WFP	2017-05-19	Unknown	AHY	Canada	BC	50.3	-124.4											Taq384_01_I_010	YES	YES
RB02Z01	Accipiter gentilis	British Columbia - Coastal	BCc	Skeleton	.	WFP	2017-02-02	Unknown	HY	Canada	BC	49.8	-124.3											Taq384_01_E_016	YES	NO
QH25Z01	Accipiter gentilis	British Columbia - Coastal	BCc	Feather	.	WFP	2014-03-04	Unknown	Unknown	Canada	BC	52	-126.7											Taq384_01_D_014	YES	YES
RH07Z03	Accipiter gentilis	California	CA	Toe Pad	UCLA 12979	University of California Los Angeles	1916-09-09	Male	AHY	USA	California	38.8	-120											Taq384_01_E_06	YES	YES
RH07Z04	Accipiter gentilis	California	CA	Toe Pad	UCLA 13152	University of California Los Angeles	1923-08-14	Male	HY	USA	California	38.8	-120											Taq384_01_L_016	YES	NO
RH07Z05	Accipiter gentilis	California	CA	Toe Pad	UCLA 1614	University of California Los Angeles	1923-09-08	Male	HY	USA	California	37.6	-119											Taq384_02_K_011	YES	YES
RH07Z06	Accipiter gentilis	California	CA	Toe Pad	UCLA 38084	University of California Los Angeles	1923-08-09	Male	HY	USA	California	39.3	-120.3											Taq384_01_N_010	YES	YES
RH07Z07	Accipiter gentilis	California	CA	Toe Pad	UCLA 38085	University of California Los Angeles	1923-08-09	Female	HY	USA	California	39.3	-120.3											Taq384_01_A_012	YES	YES
RB16Z03	Accipiter gentilis	Eastern United States	East	Muscle	zo-9345	New York State Museum	1999-04-25	Unknown	Unknown	USA	New York	42.7	-74.1	plate1_TGCCACCA	NGNY001	5312700	5173651	YES	3155451	0.528326	YES	Supporting Table 4	YES	Taq384_02_M_012	YES	YES	MK144211		Female	Female
RB16Z04	Accipiter gentilis	Eastern United States	East	Muscle	zo-9344	New York State Museum	2001-02-24	Female	Unknown	USA	New York	42.4	-75	plate2_TTATGCA	NGNY002	5135315	5005946	YES	2437416	0.65462	YES	Supporting Table 4	YES	Taq384_02_E_015	YES	YES	MK144212		Female	Female
RB16Z05	Accipiter gentilis	Eastern United States	East	Muscle	zo-16417	New York State Museum	April 3, 2013	Male	Unknown	USA	Maine	44.4	-69	plate2_GCAAGAAT	NGMA005	6758705	6547193	YES	3469993	0.569572	YES	Supporting Table 4	YES	Taq384_02_J_014	YES	YES	MK144213		Male	Male
RB16Z06	Accipiter gentilis	Eastern United States	East	Muscle	zo-16677	New York State Museum	August 23, 2013	Female	Unknown	USA	Maine	44.1	-70.7	plate1_CGATGT	NGMA001	5535238	5394682	YES	2805105	0.614181	YES	Supporting Table 4	YES	Taq384_02_J_03	YES	YES	MK144214		Female	Female
RC10Z01	Accipiter gentilis	Eastern United States	East	Muscle	FMNH Birds 395966	Field Museum of Natural History	1993-12-10	Unknown	Unknown	USA	Illinois	40.6	-89.4											Taq384_01_G_08	YES	YES	MK144215
RC10Z02	Accipiter gentilis	Eastern United States	East	Muscle	FMNH Birds 390853	Field Museum of Natural History	1994-01-18	Unknown	Unknown	USA	Wisconsin	45.8	-90.5	plate1_TAGACCG	NGWI001	5668715	5495664	YES	3145179	0.564764	YES	Supporting Table 4	YES	Taq384_02_N_014	YES	YES	MK144216		Male	Male
RC10Z03	Accipiter gentilis	Eastern United States	East	Muscle	FMNH Birds 430412	Field Museum of Natural History	December ?, 2000	Unknown	Unknown	USA	Minnesota	47.5	-92.9	plate2_GAACTGAA	NGMN007	6581209	6415673	YES	3387152	0.54927	YES	Supporting Table 4	YES	Taq384_01_O_014	YES	YES	MK144217		Female	Female
RC10Z06	Accipiter gentilis	Eastern United States	East	Muscle	FMNH Birds 439796	Field Museum of Natural History	2003-11-30	Unknown	Unknown	USA	Illinois	41.9	-87.6	plate2_ATAGAGCA	NGIL003	6357058	6184212	YES	3336063	0.55171	YES	Supporting Table 4	YES	Taq384_01_P_01 ,Taq384_02_P_01	REF	YES	MK144218		Male	Fail
RC10Z08	Accipiter gentilis	Eastern United States	East	Muscle	FMNH Birds 449138	Field Museum of Natural History	2000-11-15	Unknown	Unknown	USA	Minnesota	47.5	-94.9	plate2_TAGAACGA	NGMN006	6466211	6294968	YES	3380382	0.544915	YES	Supporting Table 4	YES	Taq384_01_C_06	YES	YES	MK144219		Female	Female
RC10Z12	Accipiter gentilis	Eastern United States	East	Muscle	FMNH Birds 443529	Field Museum of Natural History	2001-11-13	Unknown	Unknown	USA	Minnesota	46.6	-93.5	plate2_ACGCT	NGMN001	6548165	6357186	YES	3362627	0.604325	YES	Supporting Table 4	YES	Taq384_01_M_012	YES	YES	MK144221		Female	Female
RC10Z14	Accipiter gentilis	Eastern United States	East	Muscle	FMNH Birds 397069	Field Museum of Natural History	Unknown	Unknown	Unknown	USA	Wisconsin	43.8	-88.8	plate2_TCATGG	NGWI003	6001338	5825483	YES	3178061	0.57237	YES	Supporting Table 4	YES	Taq384_02_M_08	YES	YES	MK144220		Male	Male
RC10Z15	Accipiter gentilis	Eastern United States	East	Muscle	FMNH Birds 432806	Field Museum of Natural History	Unknown	Unknown	Unknown	USA	Wisconsin	43.8	-88.8	plate2_CATA	NGWI002	6421550	6239429	YES	3260392	0.584607	YES	Supporting Table 4	YES	Taq384_02_A_04	YES	NO	MK144222		Male	Male
RC10Z17	Accipiter gentilis	Eastern United States	East	Muscle	FMNH Birds 495197	Field Museum of Natural History	2009-01-28	Unknown	Unknown	USA	Illinois	40.6	-89.4	plate2_TCCAGGA	NGIL002	6568360	6374566	YES	3420652	0.555344	YES	Supporting Table 4	YES	Taq384_02_N_03	YES	YES	MK144223		Female	Female
RC10Z19	Accipiter gentilis	Eastern United States	East	Muscle	FMNH Birds 491195	Field Museum of Natural History	2013-12-08	Unknown	Unknown	USA	Illinois	41.8	-87.6	plate2_TGTGCCA	NGIL001	5791861	5639648	YES	2919213	0.601381	YES	Supporting Table 4	YES	Taq384_01_E_012	YES	YES	MK144224		Male	Male
RC10Z20	Accipiter gentilis	Eastern United States	East	Muscle	FMNH Birds 482972	Field Museum of Natural History	2010-10-17	Unknown	Unknown	USA	Minnesota	47.7	-93	plate2_ATTCGG	NGMN003	6366829	6166498	YES	3307194	0.58113	YES	Supporting Table 4	YES	Taq384_02_M_011	YES	YES	MK144225		Male	Male
RC10Z21	Accipiter gentilis	Eastern United States	East	Muscle	FMNH Birds 465154	Field Museum of Natural History	2003-10-07	Unknown	Unknown	USA	Minnesota	47.5	-94.9	plate2_TCAGCAG	NGMN005	6500744	6339153	YES	3823821	0.500929	YES	Supporting Table 4	YES	Taq384_01_F_016	YES	YES	MK144226		Male	Male
RC10Z22	Accipiter gentilis	Eastern United States	East	Muscle	FMNH Birds 461652	Field Museum of Natural History	Unknown	Unknown	Unknown	USA	Minnesota	46.7	-92.5	plate2_TGGCAA	NGMN002	6621413	6432130	YES	3516666	0.545865	YES	Supporting Table 4	YES	Taq384_01_F_06	YES	YES	MK144227		Male	Fail
RC10Z23	Accipiter gentilis	Eastern United States	East	Muscle	FMNH Birds 488568	Field Museum of Natural History	2012-02-17	Unknown	Unknown	USA	Minnesota	47	-92.1	plate2_CTGAGG	NGMN004	6159137	5993166	YES	3231174	0.570433	YES	Supporting Table 4	YES	Taq384_01_C_013	YES	YES	MK144228		Male	Male
RC10Z24	Accipiter gentilis	Eastern United States	East	Muscle	FMNH Birds 456270	Field Museum of Natural History	2007-11-09	Unknown	Unknown	USA	Illinois	41.9	-88.1	plate2_CTACCACG	NGIL004	7573691	7276676	YES	3950363	0.61543	YES	Supporting Table 4	YES	Taq384_02_I_06	YES	YES	MK144229		Male	Male
RC11Z01	Accipiter gentilis	Eastern United States	East	Muscle	DOT 20840	American Museum of Natural History	2013-02-23	Unknown	Unknown	USA	Maine	43.8	-69.8	plate2_TCAA	NGMA002	6745745	6594955	YES	3671027	0.531566	YES	Supporting Table 4	YES	Taq384_02_E_010	YES	YES	MK144230		Male	Fail
RC11Z02	Accipiter gentilis	Eastern United States	East	Muscle	DOT 20845	American Museum of Natural History	2012-04-17	Unknown	Unknown	USA	Maine	44.5	-70	plate2_CAGTGCA	NGMA004	4777094	4638028	YES	2369897	0.659741	YES	Supporting Table 4	YES	Taq384_01_N_09	YES	YES	MK144231		Female	Female
RC11Z03	Accipiter gentilis	Eastern United States	East	Muscle	DOT 20853	American Museum of Natural History	2013-02-07	Unknown	Unknown	USA	Maine	44.4	-69	plate2_CTATCG	NGMA003	6998365	6845723	YES	3673623	0.527379	YES	Supporting Table 4	YES	Taq384_02_D_012	YES	YES	MK144232		Male	Male
RF05Z02	Accipiter gentilis	Eastern United States	East	Muscle	UMMZ 242751	University of Michigan Museum of Zoology	2004-11-24	Female	HY	U.S.A.	Michigan	42	-84.3	plate2_GTTCCA	NGMI004	7162469	6973433	YES	3627572	0.585177	YES	Supporting Table 4	YES	Taq384_02_H_015	YES	YES	MK144233	YES	Female	Female
RF05Z05	Accipiter gentilis	Eastern United States	East	Muscle	UMMZ 233684	University of Michigan Museum of Zoology	1994-09-05	Female	HY	U.S.A.	Michigan	45.5	-85.1	plate2_TCACG	NGMI001	6290763	6110843	YES	3218997	0.582692	YES	Supporting Table 4	YES	Taq384_01_P_07	YES	YES	MK144235	YES	Female	Female
RF05Z06	Accipiter gentilis	Eastern United States	East	Muscle	UMMZ 234614	University of Michigan Museum of Zoology	Unknown	Female	HY	U.S.A.	Michigan	44.6	-84.7	plate2_GAATAGCA	NGMI006	7148156	6934726	YES	3638005	0.565216	YES	Supporting Table 4	YES	Taq384_02_H_010	YES	YES	MK144234	YES	Female	Female
RF05Z07	Accipiter gentilis	Eastern United States	East	Muscle	UMMZ 237847	University of Michigan Museum of Zoology	1997-09-23	Female	HY	U.S.A.	Michigan	45.6	-84.7	plate2_TCGAA	NGMI002	6726968	6560596	YES	3882490	0.496722	YES	Supporting Table 4	YES	Taq384_01_F_03	YES	YES	MK144236	YES	Female	Female
RF05Z08	Accipiter gentilis	Eastern United States	East	Muscle	UMMZ 238258	University of Michigan Museum of Zoology	1999-11-12	Male	HY	U.S.A.	Michigan	45.6	-84.6	plate2_CCTGA	NGMI003	6940127	6752497	YES	3625912	0.55498	YES	Supporting Table 4	YES	Taq384_02_O_012	YES	YES	MK144237	YES	Male	Male
RF05Z09	Accipiter gentilis	Eastern United States	East	Muscle	UMMZ 241699	University of Michigan Museum of Zoology	2008-08-15	Male	HY	U.S.A.	Michigan	42.6	-83.9	plate2_TGTAACG	NGMI005	26326517	25493488	YES	13269152	0.466613	YES	Supporting Table 4	YES	Taq384_02_H_011	YES	YES	MK144238	YES	Male	Male
RC10Z09	Accipiter gentilis	Eastern United States	East	Muscle	FMNH Birds 461650	Field Museum of Natural History	2003-05-11	Unknown	Unknown	USA	Minnesota	47.8	-90.3	plate2_CGGTATGT	NGMN008	6291764	6088822	YES	3338270	0.560291	YES	Supporting Table 4	YES	Taq384_01_J_012	YES	YES			Male	Male
RC10Z11	Accipiter gentilis	Eastern United States	East	Muscle	FMNH Birds 434358	Field Museum of Natural History	1999-08-14	Unknown	Unknown	USA	Wisconsin	43.8	-88.8	plate2_TAGGAACA	NGWI004	5839821	5688074	YES	3122594	0.546774	YES	Supporting Table 4	YES	Taq384_01_K_05	YES	YES			Male	Male
RC10Z04	Accipiter gentilis	Eastern United States	East	Muscle	FMNH Birds 436368	Field Museum of Natural History	Unknown	Unknown	Unknown	USA	Minnesota	46.7	-94.7											Taq384_02_B_014	YES	YES
RC10Z05	Accipiter gentilis	Eastern United States	East	Muscle	FMNH Birds 438302	Field Museum of Natural History	2000-11-16	Unknown	Unknown	USA	Minnesota	47.6	-90.5											Taq384_01_F_015	YES	YES
RC10Z07	Accipiter gentilis	Eastern United States	East	Muscle	FMNH Birds 445092	Field Museum of Natural History	2004-10-22	Unknown	Unknown	USA	Minnesota	46.7	-94.7											Taq384_02_M_06	YES	YES
RC10Z10	Accipiter gentilis	Eastern United States	East	Muscle	FMNH Birds 444936	Field Museum of Natural History	Unknown	Unknown	Unknown	USA	Minnesota	46.7	-94.7											Taq384_01_H_015	YES	YES
RC10Z13	Accipiter gentilis	Eastern United States	East	Muscle	FMNH Birds 432736	Field Museum of Natural History	2000-11-03	Unknown	Unknown	USA	Minnesota	44.9	-93											Taq384_01_E_04	YES	YES
RC10Z16	Accipiter gentilis	Eastern United States	East	Muscle	FMNH Birds 484729	Field Museum of Natural History	2002-05-02	Unknown	Unknown	USA	Minnesota	47.7	-93.6											Taq384_01_N_08	YES	YES
RC10Z18	Accipiter gentilis	Eastern United States	East	Muscle	FMNH Birds 461651	Field Museum of Natural History	2002-10-21	Unknown	Unknown	USA	Minnesota	47.6	-90.5											Taq384_02_M_010	YES	YES
RB16Z02	Accipiter gentilis	Eastern United States	East	Muscle	zo-10618	New York State Museum	1970-08-22	Female	HY	USA	New York	42.4	-76.4											Taq384_01_C_012	YES	YES
RF05Z01	Accipiter gentilis	Eastern United States	East	Muscle	UMMZ 242666	University of Michigan Museum of Zoology	2002-11-04	Male	HY	U.S.A.	Michigan	42.1	-86.5											Taq384_02_K_06	YES	YES
RF05Z03	Accipiter gentilis	Eastern United States	East	Muscle	UMMZ 238069	University of Michigan Museum of Zoology	2001-12-31	Female	HY	U.S.A.	Michigan	42.5	-83.8											Taq384_01_I_07	YES	YES
RF05Z04	Accipiter gentilis	Eastern United States	East	Muscle	UMMZ 235919	University of Michigan Museum of Zoology	1997-05-13	Male	AHY	U.S.A.	Michigan	45.1	-84											Taq384_02_A_014	YES	YES
QK01Z01	Accipiter gentilis	Europe	Eur	Muscle	UWMB 64855	Burke Museum of Natural History and Culture	1999-05-30	Unknown	Unknown	Russia	Krasnodarskiy Kray	44.1	40.7	plate1_ATTCGG	NGRU001	6455737	6339797	YES	2170512	0.676848	YES		YES	Taq384_01_M_016	YES	NO	MK144266
QK01Z02	Accipiter gentilis	Europe	Eur	Muscle	UWMB 74361	Burke Museum of Natural History and Culture	October 1, ????	Unknown	Unknown	Russia	Kirovskaya Oblast'	58.4	50.5	plate1_ATTGGCA	NGRU002	7206154	7066693	YES	3074471	0.658086	YES		YES	Taq384_01_L_09	YES	NO	MK144267
QK17Z01	Accipiter gentilis	Europe	Eur	Muscle	DOT 7159	American Museum of Natural History	1993-12-15	Unknown	Unknown	France	Unknown	45.7	2.2	plate1_ACGATGAA	NGFR001	4105319	4027278	YES	1192940	0.830613	NO		NO	Taq384_01_M_08	YES	NO	MK144268
QK17Z02	Accipiter gentilis	Europe	Eur	Muscle	DOT 21257	American Museum of Natural History	2006-08-31	Unknown	Unknown	Italy	Piemonte	44.4	7.4	plate1_TCATGG	NGIT001	7736460	7597578	YES	2882658	0.676247	YES		YES	Taq384_02_G_014	YES	NO	MK144269
RA26Z10	Accipiter gentilis	Europe	Eur	Toe Pad	TB003593	Beaty Biodiversity Museum	1931-05-01	Unknown	Unknown	Switzerland		47	7.5											Taq384_01_J_011	YES	NO
RA26Z11	Accipiter gentilis	Europe	Eur	Toe Pad	TB003594	Beaty Biodiversity Museum	1950-01-21	Unknown	Unknown	Switzerland		47	7.5											Taq384_02_G_011	YES	NO
RA26Z12	Accipiter gentilis	Europe	Eur	Toe Pad	TB003595	Beaty Biodiversity Museum	1951-02-26	Unknown	Unknown	Switzerland	Bern	47	7.5											Taq384_02_A_010	YES	NO
QJ31Z02	Accipiter gentilis	Europe	Eur	Muscle	.	Thijs Valkenburg (RIAS - Centro de Recuperação e Investigação de Animais Selvagens)	2016-10-27	Unknown	HY	Portugal	Castro Marim	37.2	-7.5	plate1_TCAGCAG	NGPT001	5439520	5329512	YES	1786521	0.706664	YES		YES	Taq384_01_M_04	YES	NO
QJ31Z01	Accipiter gentilis	Europe	Eur	Muscle	.	Thijs Valkenburg (RIAS - Centro de Recuperação e Investigação de Animais Selvagens)	2016-10-26	Unknown	HY	Portugal	Bensafrim	37.2	-8.7	plate2_GAAGACAT	NGPT002	8093785	7916699	YES	2516080	0.70495	YES		YES	Taq384_02_O_05	YES	NO
PL15Z01	Accipiter gentilis	British Columbia - Haida Gwaii	HG	Muscle	.	Berry Wijdeven	2013	Unknown	Unknown	Canada	BC	53.3	-131.8	plate1_GTACCGA	NGHG008	6232477	6068537	YES	3326794	0.562021	YES	Supporting Table 3	YES	Taq384_01_G_01 ,Taq384_02_G_01	REF	YES	MK144239		Male	Male
PL15Z02	Accipiter gentilis	British Columbia - Haida Gwaii	HG	Muscle	.	Berry Wijdeven	~2010	Unknown	Unknown	Canada	BC	53.6	-131.9	plate2_CATGTA	NGHG015	6822308	6614565	YES	3463559	0.576107	YES	Supporting Table 3	YES	Taq384_01_D_02 ,Taq384_02_D_02	REF	YES	MK144240		Male	Male
QB16Z01	Accipiter gentilis	British Columbia - Haida Gwaii	HG	Muscle	TB001015	Beaty Biodiversity Museum	2016-08-24	Female	HY	Canada	BC	53.6	-131.9	plate1_CTGCA	NGHG001	3711570	3614466	YES	1767582	0.798542	YES	Supporting Table 3	YES	Taq384_01_M_01 ,Taq384_02_M_01	REF	YES	MK144241		Female	Female
QH10Z05	Accipiter gentilis	British Columbia - Haida Gwaii	HG	Feather	.	Frank Doyle	2003	Unknown	AHY	Canada	BC	53.4	-132.4	plate1_TGTGCA and plate2_CGCACACT	NGHG006	4424868	4268835	YES	2507510	0.604962	YES	Supporting Table 3	YES	Taq384_01_H_04	YES	YES	MK144242		Female	Fail
QK01Z05	Accipiter gentilis	British Columbia - Haida Gwaii	HG	Muscle	.	Berry Wijdeven	2006-05-13	Female	HY	Canada	BC	53.7	-131.9	plate1_CGACT	NGHG004	5010579	4868999	YES	2733795	0.583184	YES	Supporting Table 3	YES	Taq384_01_K_01 ,Taq384_02_K_01	REF	YES	MK144243		Male	Male
RC06Z01	Accipiter gentilis	British Columbia - Haida Gwaii	HG	Muscle	.	Berry Wijdeven	2017-02-17	Unknown	Unknown	Canada	BC	53.5	-132	plate1_ATCGA	NGHG002	5176553	5038170	YES	2608214	0.640777	YES	Supporting Table 3	YES	Taq384_01_O_02 ,Taq384_02_O_02	REF	YES	MK144244		Female	Female
RE01Z01	Accipiter gentilis	British Columbia - Haida Gwaii	HG	DNA provided by sample Contributor	.	Sandy Talbot	1998-05-27	Male	AHY	Canada	BC	.	.	plate2_ATGAGACA	NGHG022	4973519	4846825	YES	2870971	0.526855	YES	Supporting Table 3	YES	Taq384_01_C_01 ,Taq384_02_C_01	REF	YES	MK144245		Male	Fail
PL15Z04	Accipiter gentilis	British Columbia - Haida Gwaii	HG	Toe Pad	.	Berry Wijdeven	Unknown	Unknown	Unknown	Canada	BC	53.2	-132.1	plate1_ACCTG, plate2_GTACGT and plate2_GCCTTA	NGHG003	12209222	11892155	YES	6639453	0.461478	YES	Supporting Table 3	YES	Taq384_01_I_01 ,Taq384_02_I_01 and Taq384_01_E_013 as QL08Z07, which is a feather from the same bird)	REF	YES			Female	Fail
PL15Z03	Accipiter gentilis	British Columbia - Haida Gwaii	HG	Muscle	.	Berry Wijdeven	Unknown	Unknown	Unknown	Canada	BC	53.4	-132.3	plate1_GTTCCA	NGHG005	3744399	3645555	YES	2038805	0.63332	YES	Supporting Table 3	YES	Taq384_01_L_01 ,Taq384_02_L_01	REF	YES			Female	Fail
QK01Z06	Accipiter gentilis	British Columbia - Haida Gwaii	HG	Feather	.	Berry Wijdeven	August ?, 16	Unknown	HY	Canada	BC	53.3	-131.8	plate2_TTCCGA	NGHG011	5982544	5821959	YES	3228594	0.558034	YES	Supporting Table 3	YES	Taq384_01_J_01 ,Taq384_02_J_01	REF	YES			Male	Male
RB17Z01	Accipiter gentilis	British Columbia - Haida Gwaii	HG	Feather	.	Carita Bergman	2016-07-31	Unknown	Unknown	Canada	BC	52.7	-131.5	plate2_GCCAT	NGHG009	4475308	159469	YES	102284	0.984507	NO		NO	Taq384_01_C_09	YES	YES
QH10Z27	Accipiter gentilis	British Columbia - Haida Gwaii	HG	Feather	.	Frank Doyle	2005	Unknown	AHY	Canada	BC	53.5	-132.5	plate1_GACCTCA and plate2_AGACTCG	NGHG007	2958509	2323451	YES	1485662	0.684076	YES	Supporting Table 3	YES	Taq384_01_B_02 ,Taq384_02_B_02	REF	YES			Female	Fail
QH10Z41	Accipiter gentilis	British Columbia - Haida Gwaii	HG	Feather	.	Frank Doyle	2005	Unknown	AHY	Canada	BC	53.4	-132.2	plate2_TGGTACA and plate2_TGTGCA	NGHG010	5752633	5599588	YES	3300499	0.520131	YES	Supporting Table 3	YES	Taq384_02_K_09	YES	YES			Male	Fail
QH10Z37	Accipiter gentilis	British Columbia - Haida Gwaii	HG	Feather	.	Frank Doyle	2002	Unknown	AHY	Canada	BC	53.7	-132.4	plate2_GGCTAG and plate2_ACTCCACG	NGHG014	1739236	560472	YES	416381	0.867112	NO		NO	Taq384_02_D_03	YES	YES
QH10Z36	Accipiter gentilis	British Columbia - Haida Gwaii	HG	Feather	.	Frank Doyle	2008	Unknown	AHY	Canada	BC	53.9	-132.6	plate2_GCTACT and plate2_GATACGAA	NGHG016	7745419	554715	YES	307529	0.995208	NO		NO	Taq384_02_I_09	YES	NO
QH10Z18	Accipiter gentilis	British Columbia - Haida Gwaii	HG	Feather	.	Frank Doyle	2004	Unknown	AHY	Canada	BC	53.4	-132.3	plate2_AGAATGCA and plate2_TACGATA	NGHG020	4133509	197927	YES	123535	0.968643	NO		NO		NO
QH10Z34	Accipiter gentilis	British Columbia - Haida Gwaii	HG	Feather	.	Frank Doyle	2005	Unknown	AHY	Canada	BC	53.4	-132.2	plate2_GCACCTCA	NGHG024	126346	15664	NO			NO		NO		NO
RE01Z02	Accipiter gentilis	British Columbia - Haida Gwaii	HG	DNA provided by sample Contributor	.	Frank Doyle	2003-2004	Unknown	Unknown	Canada	BC	53.4	-132.3	plate2_CATCCG	NGHG012	161317	9126	NO			NO		NO	Taq384_02_G_010	YES	NO
RE01Z03	Accipiter gentilis	British Columbia - Haida Gwaii	HG	DNA provided by sample Contributor	.	Frank Doyle	2003-2004	Unknown	Unknown	Canada	BC	52.7	-131.5											Taq384_02_B_07	YES	NO
RE01Z04	Accipiter gentilis	British Columbia - Haida Gwaii	HG	DNA provided by sample Contributor	.	Frank Doyle	2003-2004	Unknown	Unknown	Canada	BC	53.4	-132.1											Taq384_01_F_012	YES	NO
RE01Z05	Accipiter gentilis	British Columbia - Haida Gwaii	HG	DNA provided by sample Contributor	.	Frank Doyle	2003-2004	Unknown	Unknown	Canada	BC	53.9	-132.5											Taq384_01_J_03	YES	NO
RE01Z06	Accipiter gentilis	British Columbia - Haida Gwaii	HG	DNA provided by sample Contributor	.	Frank Doyle	2003-2004	Unknown	Unknown	Canada	BC	53.5	-132.1											Taq384_02_N_011	YES	NO
QK02Z01	Haliaeetus leucocephalus	Bald Eagle	OUT-BE	Muscle	TB000766	Beaty Biodiversity Museum		Unknown	Unknown			.	.	plate1_GTGACCA	BEBC001	4942359	4878716	YES	4057600	0.492664	YES		YES	Taq384_02_K_016	YES	NO
QI27Z01	Accipiter cooperii	Cooper's hawk	OUT-CH	Muscle	TB001009	Beaty Biodiversity Museum	2016-05-25	Female	AHY	Canada	BC	49.3	-122.7	plate1_AGCTGA	CHBC001	6714805	6435544	YES	2709493	0.517741	YES		YES	Taq384_02_I_016	YES	NO	MK144271
RB16Z01	Accipiter cooperii	Cooper's hawk	OUT-CH	Muscle	zo-9386	New York State Museum	2004-05-10	Unknown	Unknown	USA	New York	43.1	-73.7											Taq384_01_N_07, Taq384_01_H_05	YES	NO	MK144270
RE30Z03	Buteo jamaicensis	Red-tailed hawk	OUT-RT	Muscle	TB000950	Beaty Biodiversity Museum		Unknown	Unknown			.	.	plate2_CTCAG	RTBC001	5088490	4879892	YES	4371808	0.434937	YES		YES		NO
QI27Z02	Accipiter striatus	Sharp-shinned hawk	OUT-SS	Muscle	TB001010	Beaty Biodiversity Museum	2015-08-09	Unknown	HY	Canada	BC	50.7	-121.9	plate1_CCGTCA	SSBC001	5809402	5540024	YES	2192944	0.760243	YES		YES	Taq384_02_G_016	YES	NO	MK144272
PC16Z01	Accipiter gentilis	British Columbia - Vancouver Island	VI	Muscle	TB001016	Beaty Biodiversity Museum	2015-03-16	Unknown	AHY	Canada	BC	49.4	-124.4	plate1_ACCTACCG	NGVI001	5805932	5630166	YES	3098342	0.612183	YES	Supporting Table 4	YES	Taq384_02_O_015	YES	YES	MK144246		Female	Female
QH25Z12	Accipiter gentilis	British Columbia - Vancouver Island	VI	Skeleton	.	WFP	2012-10-05	Unknown	AHY	Canada	BC	49.8	-126.3	plate2_GATTACA	NGVI008	3825097	3711590	YES	1944718	0.658172	YES	Supporting Table 4	YES	Taq384_01_K_011, Taq384_02_B_09	YES	YES	MK144247		Female	Female
QH25Z25	Accipiter gentilis	British Columbia - Vancouver Island	VI	Feather	.	WFP	2013-08-07	Unknown	AHY	Canada	BC	50.5	-127.5	plate2_GTGACCA	NGVI009	3488797	1025478	YES	651569	0.806907	NO		NO	Taq384_02_E_03	YES	YES	MK144248		Female	Fail
QH25Z27	Accipiter gentilis	British Columbia - Vancouver Island	VI	Feather	.	WFP	2013-06-10	Unknown	AHY	Canada	BC	50.2	-125.6											Taq384_01_G_016	YES	YES	MK144249
QK01Z04	Accipiter gentilis	British Columbia - Vancouver Island	VI	Muscle	.	Christina Carrières (Wild Arc)	2011-11-10	Male	HY	Canada	BC	48.5	-123.5	plate2_TTGACA	NGVI005	6512252	6335126	YES	3408000	0.552754	YES	Supporting Table 4	YES	Taq384_01_G_03	YES	YES	MK144250		Female	Female
QL09Z08	Accipiter gentilis	British Columbia - Vancouver Island	VI	Feather	.	Molly Hudson (TimberWest)	2016-05-15	Unknown	Unknown	Canada	BC	48.7	-124.2	plate2_CACGT	NGVI004	5614748	627969	YES	449625	0.876178	NO		NO	Taq384_01_K_08	YES	YES	MK144251
QL09Z13	Accipiter gentilis	British Columbia - Vancouver Island	VI	Feather	.	Molly Hudson (TimberWest)	2015-07-23	Unknown	Unknown	Canada	BC	49.1	-124.4	plate2_CCGGTAA	NGVI013	6784716	6595660	YES	3607839	0.541862	YES	Supporting Table 4	YES	Taq384_01_G_06	YES	YES	MK144252		Female	Female
RA26Z15	Accipiter gentilis	British Columbia - Vancouver Island	VI	Toe Pad	TB003598	Beaty Biodiversity Museum	1937-02-10	Unknown	Unknown	Canada	BC	50.8	-128.4											Taq384_02_K_07	YES	YES
RA26Z17	Accipiter gentilis	British Columbia - Vancouver Island	VI	Toe Pad	TB003600	Beaty Biodiversity Museum	1928-01-15	Unknown	Unknown	Canada	BC	50.7	-127.5											Taq384_01_M_010	YES	YES
QK01Z03	Accipiter gentilis	British Columbia - Vancouver Island	VI	Muscle	.	Christina Carrières (Wild Arc)	2009-01-26	Male	AHY	Canada	BC	48.6	-123.4	plate2_GATCCAA	NGVI010	6351211	6171243	YES	3368638	0.564575	YES	Supporting Table 4	YES	Taq384_02_O_010	YES	YES		YES	Male	Male
QL08Z08	Accipiter gentilis	British Columbia - Vancouver Island	VI	Feather	.	Erica McCLaren	August ?, 2009	Unknown	AHY	Canada	BC	49.1	-125.8											Taq384_02_L_013	YES	NO
QL08Z09	Accipiter gentilis	British Columbia - Vancouver Island	VI	Feather	.	Erica McCLaren	June ?, 2002	Unknown	AHY	Canada	BC	48.6	-124.3											Taq384_02_C_07	YES	YES
QL08Z10	Accipiter gentilis	British Columbia - Vancouver Island	VI	Feather	.	Erica McCLaren	2009	Unknown	AHY	Canada	Vancouver Island	48.8	-123.7											Taq384_01_B_013	YES	YES
QL08Z03	Accipiter gentilis	British Columbia - Vancouver Island	VI	Feather	.	Janice Anderson	2016-07-05	Unknown	AHY	Canada	BC	49.4	-125.4											Taq384_02_C_04	YES	YES
QL08Z06	Accipiter gentilis	British Columbia - Vancouver Island	VI	Feather	.	Janice Anderson	2013-06-08	Unknown	AHY	Canada	BC	50.3	-125.5											Taq384_01_A_015	YES	YES
QL08Z11	Accipiter gentilis	British Columbia - Vancouver Island	VI	Egg Shell	.	Janice Anderson	2013-06-08	Unknown	Nestling	Canada	BC	50.3	-125.5											Taq384_01_K_016	YES	NO
QL08Z15	Accipiter gentilis	British Columbia - Vancouver Island	VI	Feather	.	Janice Anderson	2013-08-12	Unknown	AHY	Canada	BC	49	-123.9											Taq384_02_B_012	YES	YES
QL08Z16	Accipiter gentilis	British Columbia - Vancouver Island	VI	Feather	.	Janice Anderson	2012-08-08	Unknown	AHY	Canada	BC	50.3	-125.5											Taq384_01_M_011	YES	YES
QL08Z20	Accipiter gentilis	British Columbia - Vancouver Island	VI	Feather	.	Janice Anderson	2012-07-19	Unknown	AHY	Canada	BC	50.3	-125.6											Taq384_01_G_05	YES	NO
QL08Z21	Accipiter gentilis	British Columbia - Vancouver Island	VI	Feather	.	Janice Anderson	2012-06-20	Unknown	AHY	Canada	BC	50.2	-126.6											Taq384_01_L_06	YES	YES
QL08Z24	Accipiter gentilis	British Columbia - Vancouver Island	VI	Feather	.	Janice Anderson	2012-05-29	Unknown	Unknown	Canada	BC	49.8	-125.9											Taq384_02_D_013	YES	YES
RG14Z03	Accipiter gentilis	British Columbia - Vancouver Island	VI	Feather	.	Janice Anderson	2017-05-31	Unknown	HY	Canada	BC	50.1	-125.5											Taq384_02_P_03	YES	YES
RG14Z04	Accipiter gentilis	British Columbia - Vancouver Island	VI	Feather	.	Janice Anderson	2017-06-01	Unknown	AHY	Canada	BC	49.9	-126.1											Taq384_02_I_010	YES	YES
QJ06Z27	Accipiter gentilis	British Columbia - Vancouver Island	VI	Feather	.	Molly Hudson (TimberWest)	2014-08-21	Unknown	AHY	Canada	BC	49	-124.3	plate2_ATCA	NGBC024	3871634	352491	YES	254844	0.99696	NO		NO	Taq384_01_P_03, Taq384_02_E_09	YES	YES
QJ06Z15	Accipiter gentilis	British Columbia - Vancouver Island	VI	Feather	.	Molly Hudson (TimberWest)	2014-04-21	Unknown	AHY	Canada	BC	49.7	-125.1	plate2_CGCTA	NGVI003	4874654	206209	YES	149032	0.99828	NO		NO	Taq384_02_I_05	YES	NO
QJ06Z02	Accipiter gentilis	British Columbia - Vancouver Island	VI	Feather	.	Molly Hudson (TimberWest)	2016-07-28	Unknown	HY	Canada	BC	49.6	-126.2	plate2_AGCTGA	NGVI006	4989378	486866	YES	404025	0.86529	NO		NO	Taq384_02_A_03	YES	NO
QJ06Z11	Accipiter gentilis	British Columbia - Vancouver Island	VI	Feather	.	Molly Hudson (TimberWest)	2013-07-09	Unknown	AHY	Canada	BC	49.9	-125.5	plate2_ATGCAAT	NGVI012	5537726	478997	YES	346287	0.912956	NO		NO	Taq384_02_A_015	YES	YES
QH25Z32	Accipiter gentilis	British Columbia - Vancouver Island	VI	Feather	.	Molly Hudson (TimberWest)	2013-09-17	Unknown	Unknown	Canada	BC	48.7	-124.2											Taq384_01_N_012, Taq384_02_M_013	YES	YES
QJ06Z01	Accipiter gentilis	British Columbia - Vancouver Island	VI	Feather	.	Molly Hudson (TimberWest)	2016-07-22	Unknown	HY	Canada	BC	50.3	-125.7											Taq384_02_A_07, Taq384_02_E_08	YES	NO
QJ06Z03	Accipiter gentilis	British Columbia - Vancouver Island	VI	Feather	.	Molly Hudson (TimberWest)	2016-07-20	Unknown	HY	Canada	BC	50.1	-125.5											Taq384_02_N_07, Taq384_02_C_09	YES	NO
QJ06Z04	Accipiter gentilis	British Columbia - Vancouver Island	VI	Feather	.	Molly Hudson (TimberWest)	2012-10-12	Unknown	AHY	Canada	BC	48.9	-124.2											Taq384_02_A_016	YES	YES
QJ06Z05-1	Accipiter gentilis	British Columbia - Vancouver Island	VI	Feather	.	Molly Hudson (TimberWest)	2012-10-15	Unknown	AHY	Canada	BC	49	-124.3											Taq384_02_I_013	YES	YES
QJ06Z06	Accipiter gentilis	British Columbia - Vancouver Island	VI	Feather	.	Molly Hudson (TimberWest)	2013-07-09	Unknown	AHY	Canada	BC	49.8	-125.3											Taq384_02_H_09	YES	YES
QJ06Z09	Accipiter gentilis	British Columbia - Vancouver Island	VI	Feather	.	Molly Hudson (TimberWest)	2013-05-22	Unknown	AHY	Canada	BC	48.9	-124.2											Taq384_01_F_011	YES	YES
QJ06Z10	Accipiter gentilis	British Columbia - Vancouver Island	VI	Feather	.	Molly Hudson (TimberWest)	2013-08-19	Unknown	AHY	Canada	BC	48.7	-124.1											Taq384_02_C_014	YES	YES
QJ06Z13	Accipiter gentilis	British Columbia - Vancouver Island	VI	Feather	.	Molly Hudson (TimberWest)	2013-07-05	Unknown	AHY	Canada	BC	49.5	-125.2											Taq384_01_J_010	YES	YES
QJ06Z14	Accipiter gentilis	British Columbia - Vancouver Island	VI	Feather	.	Molly Hudson (TimberWest)	2013-07-15	Unknown	AHY	Canada	BC	48.7	-124.2											Taq384_02_A_013	YES	YES
QJ06Z17	Accipiter gentilis	British Columbia - Vancouver Island	VI	Feather	.	Molly Hudson (TimberWest)	2015-06-23	Unknown	AHY	Canada	BC	49.9	-125.5											Taq384_02_F_011, Taq384_01_G_015	YES	YES
QJ06Z20	Accipiter gentilis	British Columbia - Vancouver Island	VI	Feather	.	Molly Hudson (TimberWest)	2015-07-14	Unknown	AHY	Canada	BC	48.7	-124.2											Taq384_01_E_010	YES	YES
QJ06Z21	Accipiter gentilis	British Columbia - Vancouver Island	VI	Feather	.	Molly Hudson (TimberWest)	2014-06-03	Unknown	AHY	Canada	BC	49	-124.2											Taq384_02_I_04	YES	YES
QJ06Z22	Accipiter gentilis	British Columbia - Vancouver Island	VI	Feather	.	Molly Hudson (TimberWest)	2014-10-14	Unknown	AHY	Canada	BC	48.4	-123.8											Taq384_01_J_013	YES	NO
QJ06Z23	Accipiter gentilis	British Columbia - Vancouver Island	VI	Feather	.	Molly Hudson (TimberWest)	2014-07-29	Unknown	AHY	Canada	BC	48.7	-124.1											Taq384_01_N_016	YES	YES
QL09Z02	Accipiter gentilis	British Columbia - Vancouver Island	VI	Feather	.	Molly Hudson (TimberWest)	2014-07-09	Unknown	Unknown	Canada	BC	48.7	-124.2											Taq384_02_F_06	YES	YES
QL09Z04	Accipiter gentilis	British Columbia - Vancouver Island	VI	Feather	.	Molly Hudson (TimberWest)	2014-07-25	Unknown	Unknown	Canada	BC	49.5	-125.2											Taq384_02_C_010	YES	YES
QL09Z05	Accipiter gentilis	British Columbia - Vancouver Island	VI	Feather	.	Molly Hudson (TimberWest)	2014-07-11	Unknown	Unknown	Canada	BC	48.9	-124.2											Taq384_02_J_07	YES	YES
RI20Z01	Accipiter gentilis	British Columbia - Vancouver Island	VI	Feather	.	Molly Hudson (TimberWest)	2017-07-10	Unknown	AHY	Canada	BC	49.8	-125.5											Taq384_02_B_08	YES	YES
RI20Z02	Accipiter gentilis	British Columbia - Vancouver Island	VI	Feather	.	Molly Hudson (TimberWest)	2016-05-24	Unknown	HY	Canada	BC	49.5	-125.2											Taq384_02_G_06	YES	NO
RI20Z03	Accipiter gentilis	British Columbia - Vancouver Island	VI	Feather	.	Molly Hudson (TimberWest)	2017-07-12	Unknown	HY	Canada	BC	49.5	-125.2											Taq384_02_F_04	YES	NO
RI20Z04	Accipiter gentilis	British Columbia - Vancouver Island	VI	Feather	.	Molly Hudson (TimberWest)	2017-07-06	Unknown	HY	Canada	BC	49.8	-125.3											Taq384_01_B_016	YES	YES
RI20Z05	Accipiter gentilis	British Columbia - Vancouver Island	VI	Feather	.	Molly Hudson (TimberWest)	2017-06-14	Unknown	AHY	Canada	BC	49	-124.3											Taq384_01_I_08	YES	YES
RI20Z07	Accipiter gentilis	British Columbia - Vancouver Island	VI	Feather	.	Molly Hudson (TimberWest)	2017-07-05	Unknown	AHY	Canada	BC	50.2	-125.5											Taq384_01_H_06	YES	YES
RI20Z11	Accipiter gentilis	British Columbia - Vancouver Island	VI	Feather	.	Molly Hudson (TimberWest)	2017-07-10	Unknown	AHY	Canada	BC	49.9	-125.5											Taq384_01_J_015	YES	YES
RI20Z12	Accipiter gentilis	British Columbia - Vancouver Island	VI	Feather	.	Molly Hudson (TimberWest)	2017-07-04	Unknown	AHY	Canada	BC	49.8	-125.3											Taq384_01_K_07	YES	NO
RK21Z03	Accipiter gentilis	British Columbia - Vancouver Island	VI	Feather	.	Tania Tripp (Madrone Environemental Services)	2017-08-12	Unknown	HY	Canada	BC	48.8	-124.3											Taq384_02_G_09	YES	YES
QL05Z01	Accipiter gentilis	British Columbia - Vancouver Island	VI	Feather	.	WFP	2016-07-12	Unknown	Unknown	Canada	BC	49.4	-125.3	plate2_AGTCA	NGVI002	4484609	354172	YES	238418	0.986056	NO		NO	Taq384_01_O_016, Taq384_02_L_015	YES	YES
QH25Z06	Accipiter gentilis	British Columbia - Vancouver Island	VI	Feather	.	WFP	2012-10-02	Unknown	AHY	Canada	BC	50.2	-126.5	plate2_ACGATGAA and plate2_AGCAGTAA	NGVI014	6345651	1522150	YES	886424	0.791065	YES	Supporting Table 4	YES	Taq384_01_M_09	YES	YES			Female	Fail
QH25Z07	Accipiter gentilis	British Columbia - Vancouver Island	VI	Feather	.	WFP	2012-10-03	Unknown	AHY	Canada	BC	50.2	-126.6											Taq384_02_D_04	YES	YES
QH25Z08	Accipiter gentilis	British Columbia - Vancouver Island	VI	Feather	.	WFP	2012-10-04	Unknown	AHY	Canada	BC	50.1	-125.7											Taq384_01_O_015	YES	YES
QH25Z09	Accipiter gentilis	British Columbia - Vancouver Island	VI	Feather	.	WFP	2012-10-03	Unknown	AHY	Canada	BC	50.3	-127.5											Taq384_01_N_011	YES	YES
QH25Z11	Accipiter gentilis	British Columbia - Vancouver Island	VI	Feather	.	WFP	2012-10-02	Unknown	AHY	Canada	BC	50.2	-126.5											Taq384_02_B_04	YES	NO
QH25Z14	Accipiter gentilis	British Columbia - Vancouver Island	VI	Feather	.	WFP	2009-05-08	Unknown	AHY	Canada	BC	49.9	-126.1											Taq384_01_L_07	YES	YES
QH25Z16	Accipiter gentilis	British Columbia - Vancouver Island	VI	Feather	.	WFP	2014-05-22	Unknown	AHY	Canada	BC	50.1	-126.1											Taq384_02_F_012	YES	YES
QH25Z18	Accipiter gentilis	British Columbia - Vancouver Island	VI	Feather	.	WFP	2014-04-09	Unknown	AHY	Canada	BC	50.3	-126.7											Taq384_01_O_09	YES	YES
QH25Z19	Accipiter gentilis	British Columbia - Vancouver Island	VI	Feather	.	WFP	2014-05-02	Unknown	AHY	Canada	BC	50.2	-125.8											Taq384_02_F_05	YES	NO
QH25Z22	Accipiter gentilis	British Columbia - Vancouver Island	VI	Feather	.	WFP	2013-09-11	Unknown	AHY	Canada	BC	50.4	-127.5											Taq384_01_E_05	YES	NO
QH25Z24	Accipiter gentilis	British Columbia - Vancouver Island	VI	Feather	.	WFP	2013-07-07	Unknown	AHY	Canada	BC	50.2	-126.6											Taq384_02_O_08	YES	YES
QH25Z28	Accipiter gentilis	British Columbia - Vancouver Island	VI	Feather	.	WFP	2013-07-04	Unknown	AHY	Canada	BC	50.1	-126.1											Taq384_02_P_015	YES	YES
QH25Z30	Accipiter gentilis	British Columbia - Vancouver Island	VI	Feather	.	WFP	2013-09-12	Unknown	AHY	Canada	BC	50.6	-127.9											Taq384_01_I_06, Taq384_01_F_08	YES	YES
QH25Z31	Accipiter gentilis	British Columbia - Vancouver Island	VI	Feather	.	WFP	2013-09-10	Unknown	AHY	Canada	BC	50.5	-127.1											Taq384_02_C_011	YES	YES
QH25Z31-1	Accipiter gentilis	British Columbia - Vancouver Island	VI	Feather	.	WFP	2013-09-10	Unknown	AHY	Canada	BC	50.5	-127.1											Taq384_01_B_05	YES	YES
QH25Z33	Accipiter gentilis	British Columbia - Vancouver Island	VI	Feather	.	WFP	2012-10-02	Unknown	AHY	Canada	BC	50.2	-126.5											Taq384_01_C_04	YES	NO
QH25Z34	Accipiter gentilis	British Columbia - Vancouver Island	VI	Feather	.	WFP	2010-06-01	Unknown	Unknown	Canada	BC	50.1	-125.7											Taq384_02_C_05	YES	YES
QH25Z35	Accipiter gentilis	British Columbia - Vancouver Island	VI	Feather	.	WFP	2012-06-04	Unknown	Unknown	Canada	BC	50.2	-127											Taq384_01_I_014	YES	YES
QL05Z02	Accipiter gentilis	British Columbia - Vancouver Island	VI	Feather	.	WFP	2016-07-02	Unknown	Unknown	Canada	BC	50.5	-127.5											Taq384_02_J_08	YES	YES
QL09Z07	Accipiter gentilis	British Columbia - Vancouver Island	VI	Feather	.	Molly Hudson (TimberWest)	2016-07-11	Unknown	Unknown	Canada	BC	49.1	-124.4											Taq384_01_C_07	YES	YES
QL09Z10	Accipiter gentilis	British Columbia - Vancouver Island	VI	Feather	.	Molly Hudson (TimberWest)	2016-05-20	Unknown	Unknown	Canada	BC	49.9	-125.5											Taq384_01_F_010	YES	YES
QL09Z11	Accipiter gentilis	British Columbia - Vancouver Island	VI	Feather	.	Molly Hudson (TimberWest)	2016-06-07	Unknown	Unknown	Canada	BC	49.5	-125.2											Taq384_02_A_06	YES	YES
QL09Z12	Accipiter gentilis	British Columbia - Vancouver Island	VI	Feather	.	Molly Hudson (TimberWest)	2015-05-06	Unknown	Unknown	Canada	BC	49.9	-125.4											Taq384_02_P_05	YES	YES
QL09Z14	Accipiter gentilis	British Columbia - Vancouver Island	VI	Feather	.	Molly Hudson (TimberWest)	2015-07-29	Unknown	Unknown	Canada	BC	49.5	-125.2											Taq384_02_E_013	YES	YES
RG14Z08	Accipiter gentilis	British Columbia - Vancouver Island	VI	Feather	.	WFP	2014-07-03	Unknown	AHY	Canada	BC	50.2	-126.6											Taq384_02_E_011	YES	YES
RG14Z09	Accipiter gentilis	British Columbia - Vancouver Island	VI	Feather	.	WFP	2015-07-06	Unknown	HY	Canada	BC	50.6	-127.9											Taq384_02_K_012	YES	NO
RG14Z10	Accipiter gentilis	British Columbia - Vancouver Island	VI	Feather	.	WFP	2015-07-10	Unknown	HY	Canada	BC	49.6	-126.3											Taq384_02_I_015	YES	NO
RG14Z12	Accipiter gentilis	British Columbia - Vancouver Island	VI	Feather	.	WFP	2014-07-09	Unknown	AHY	Canada	BC	50.3	-127.5											Taq384_02_E_07	YES	YES
RG14Z14	Accipiter gentilis	British Columbia - Vancouver Island	VI	Feather	.	WFP	2014-07-01	Unknown	AHY	Canada	BC	50.2	-126.7											Taq384_01_B_06	YES	YES
RG14Z15	Accipiter gentilis	British Columbia - Vancouver Island	VI	Feather	.	WFP	2013-06-18	Unknown	AHY	Canada	BC	49.9	-126.1											Taq384_02_K_04	YES	YES
RG14Z16	Accipiter gentilis	British Columbia - Vancouver Island	VI	Feather	.	WFP	2014-05-30	Unknown	AHY	Canada	BC	50.5	-127.1											Taq384_02_D_014	YES	YES
RG14Z17	Accipiter gentilis	British Columbia - Vancouver Island	VI	Feather	.	WFP	2014-07-10	Unknown	HY	Canada	BC	50.5	-127.5											Taq384_01_A_03	YES	YES
RI01Z01	Accipiter gentilis	British Columbia - Vancouver Island	VI	Feather	.	WFP	2017-07-18	Unknown	AHY	Canada	BC	50.4	-127.5											Taq384_01_D_07	YES	YES
RI01Z02	Accipiter gentilis	British Columbia - Vancouver Island	VI	Feather	.	WFP	2017-07-19	Unknown	AHY	Canada	BC	50.5	-127.2											Taq384_02_C_08	YES	YES
RI01Z03	Accipiter gentilis	British Columbia - Vancouver Island	VI	Feather	.	WFP	2017-06-05	Unknown	AHY	Canada	BC	49.2	-125.2											Taq384_01_B_012	YES	YES
RI01Z04	Accipiter gentilis	British Columbia - Vancouver Island	VI	Feather	.	WFP	2017-06-29	Unknown	AHY	Canada	BC	49.8	-126.3											Taq384_01_L_08	YES	YES
RI01Z05	Accipiter gentilis	British Columbia - Vancouver Island	VI	Feather	.	WFP	2017-07-07	Unknown	AHY	Canada	BC	49.7	-126											Taq384_01_B_03	YES	YES
RI01Z06	Accipiter gentilis	British Columbia - Vancouver Island	VI	Feather	.	WFP	2017-07-07	Unknown	AHY	Canada	BC	49.9	-126.1											Taq384_01_I_09	YES	YES
RK21Z01	Accipiter gentilis	British Columbia - Vancouver Island	VI	Feather	.	WFP	2017-08-30	Unknown	AHY	Canada	BC	49.4	-125.4											Taq384_01_A_07	YES	YES
RK21Z02	Accipiter gentilis	British Columbia - Vancouver Island	VI	Feather	.	WFP	2017-08-30	Unknown	AHY	Canada	BC	49.4	-125.4											Taq384_02_M_09	YES	NO
RH07Z08	Accipiter gentilis	British Columbia - Vancouver Island	VI	Muscle	.	WFP	2017-06-16	Unknown	Nestling	Canada	BC	49.4	-125.3											Taq384_01_D_012	YES	YES
RH07Z09	Accipiter gentilis	British Columbia - Vancouver Island	VI	Muscle	.	WFP	2017-06-16	Unknown	Nestling	Canada	BC	49.4	-125.3											Taq384_01_G_013	YES	YES
QI01Z01	Accipiter gentilis	Washington State	WA	Muscle	UWMB 79348	Burke Museum of Natural History and Culture	2000-07-31	Male	Unknown	United States	Washington	47.6	-121.9	plate1_GACTCT	NGWA004	4919500	4754961	YES	2751257	0.588253	YES	Supporting Table 4	YES	Taq384_01_N_04	YES	YES	MK144253	YES	Male	Male
QI01Z02	Accipiter gentilis	Washington State	WA	Muscle	UWMB 81752	Burke Museum of Natural History and Culture	1992-01-12	Male	Unknown	United States	Washington	47	-120.5	plate1_TCGGTA	NGWA006	6616764	6450596	YES	3784166	0.523589	YES	Supporting Table 4	YES	Taq384_02_B_06	YES	YES	MK144254	YES	Male	Male
QI01Z03	Accipiter gentilis	Washington State	WA	Muscle	UWMB 84404	Burke Museum of Natural History and Culture	1997-09-05	Male	Unknown	United States	Washington	47	-120.6	plate1_GGATTCA	NGWA009	4442944	4328937	YES	2527583	0.567519	YES	Supporting Table 4	YES	Taq384_01_O_011	YES	YES	MK144255	YES	Male	Male
QI01Z04	Accipiter gentilis	Washington State	WA	Muscle	UWMB 67193	Burke Museum of Natural History and Culture	1999-12-15	Unknown	Unknown	United States	Washington	48.3	-122	plate1_TGGCAA	NGWA002	6513598	6369414	YES	3525162	0.541304	YES	Supporting Table 4	YES	Taq384_01_H_03	YES	YES	MK144256		Male	Male
QI01Z06	Accipiter gentilis	Washington State	WA	Muscle	UWMB 80189	Burke Museum of Natural History and Culture	2003-12-11	Male	Unknown	United States	Washington	47.3	-119.6	plate1_TGGTACA	NGWA008	5323515	5162620	YES	2903852	0.574302	YES	Supporting Table 4	YES	Taq384_02_K_014	YES	YES	MK144257	YES	Male	Male
QI01Z07	Accipiter gentilis	Washington State	WA	Muscle	UWMB 80476	Burke Museum of Natural History and Culture	2003-03-01	Male	Unknown	United States	Washington	48.8	-119.4	plate2_GCTGAA	NGWA014	6542912	6358279	YES	3481443	0.550699	YES	Supporting Table 4	YES	Taq384_02_J_04	YES	YES	MK144258	YES	Male	Male
QI01Z08	Accipiter gentilis	Washington State	WA	Muscle	UWMB 81701	Burke Museum of Natural History and Culture	2003-12-01	Male	Unknown	United States	Washington	46.8	-120.9	plate1_CTATCG	NGWA003	6479021	6332434	YES	3546557	0.5392	YES	Supporting Table 4	YES	Taq384_01_N_013	YES	YES	MK144259	YES	Male	Male
QI01Z09	Accipiter gentilis	Washington State	WA	Muscle	UWMB 116765	Burke Museum of Natural History and Culture	2007-01-24	Male	Unknown	United States	Washington	47.9	-120.7	plate1_GGTAGCA	NGWA007	4696926	4585288	YES	2663492	0.562836	YES	Supporting Table 4	YES	Taq384_01_M_06	YES	YES	MK144260	YES	Male	Male
QI01Z10	Accipiter gentilis	Washington State	WA	Muscle	UWMB 116767	Burke Museum of Natural History and Culture	2010-01-27	Male	Unknown	United States	Washington	47.9	-120.7	plate1_GTAAGCG	NGWA011	5334533	5171796	YES	3039500	0.571445	YES	Supporting Table 4	YES	Taq384_02_C_03	YES	YES	MK144261	YES	Male	Male
QI01Z11	Accipiter gentilis	Washington State	WA	Muscle	UWMB 116848	Burke Museum of Natural History and Culture	2012-04-22	Female	Unknown	United States	Washington	48.6	-119.7	plate2_ATCGA	NGWA013	6083639	5919618	YES	3514800	0.494807	YES	Supporting Table 4	YES	Taq384_01_M_015	YES	YES	MK144262		Male	Male
QI01Z12	Accipiter gentilis	Washington State	WA	Muscle	UWMB 90279	Burke Museum of Natural History and Culture	2010-01-20	Male	Unknown	United States	Washington	48.5	-121.2	plate1_GCCAT	NGWA001	5593965	5450705	YES	2965674	0.586584	YES	Supporting Table 4	YES	Taq384_02_B_05	YES	YES	MK144264	YES	Male	Male
QI01Z13	Accipiter gentilis	Washington State	WA	Muscle	UWMB 116766	Burke Museum of Natural History and Culture	2002-03-15	Female	Unknown	United States	Washington	48.6	-119.7	plate1_GTACGT	NGWA005	5033645	4907813	YES	2798544	0.558433	YES	Supporting Table 4	YES	Taq384_01_C_011	YES	YES	MK144263	YES	Female	Female
QI01Z14	Accipiter gentilis	Washington State	WA	Muscle	UWMB 116834	Burke Museum of Natural History and Culture	2010-01-01	Male	Unknown	United States	Washington	47.9	-120.7	plate1_ACTCCACG	NGWA012	5882781	5740145	YES	3159657	0.559294	YES	Supporting Table 4	YES	Taq384_01_I_016	YES	YES	MK144265	YES	Male	Male
QI01Z05	Accipiter gentilis	Washington State	WA	Muscle	UWMB 76820	Burke Museum of Natural History and Culture	1999-06-15	Female	Unknown	United States	Washington	48.3	-122	plate1_GATCCAA	NGWA010	5065883	4937683	YES	2690982	0.578003	YES	Supporting Table 4	NO	Taq384_01_N_014	YES	YES			Male	Male
1Lifestage - As reported in museum/collaborator metadata or by examining received feathers. AHY - After Hatch Year, SY - Second Year, HY - Hatch Year.
2All locations listed are approximations in order to protect nest sites and vulnerable goshawk areas from poaching.
3samtools total - Total number of reads per sample, past TRIMMOMATIC and as reported by Samtools with the flagstat command
4samtools mapped - Number of reads mapped to the reference genome with BWA MEM as reported by Samtools with the flagstat command
5HC_used - Number of reads used for by Haplotype Caller for variant discovery, as reported in the Haplotype Caller log files and calculated as the number of total reads minus the number of reads filtered out
6F_MISS - Frequency of missing genotypes as reported by VCFtools with command "--missing-indv"
7good coverage - Samples with F_MISS below 0.80
8Supporting Table with Kinship matrices
9Samples that were not identified as having other samples related up to a 2nd degree kinship were kept for further analyses
10Position of the sample in one of the two 384 well plates used for genotyping TaqMan assays. These coordinates can be used to get the raw data for each sample in the Dryad files: XXXXXX
11Whether a sample was genotyped for the TaqMan Assays or not
12Accipiter gentilis samples from NorthAmerica for which at least 7 of the 10 TaqMan loci had no missing data and used for subsequent analyses
13mtDNA sequence Genbank accession
14Subset of 58 northern goshawk samples from North America for which no population structure was expected (excluding Haida Gwaii samples) and excluding samples where the inferred sex from all three methods did not match
15PCA inferred sex for 128 samples
16Sex according to PCR based method of Ito et al.

## Sheet: ST2
Supporting Table 2. 554 SNPs suspected of being sex linked, the method used to detect them (see details in Supporting File 1)
			Detected with (Supp. File 1 for details)				Total Sample (n=58)			Males (n=34)				Females (n=24)
Bald Eagle Genome Contig	Position	SNP name	a) M/F FST	b) GWAS M/F	c) GWAS PCA1		N_CHR	Freq_ref		N_CHR	Freq_ref	H1/HET/H2		N_CHR	Freq_ref	H1/HET/H2
NW_010972436.1	3619065	NW_010972436.1:3619065	Yes	Yes	Yes		84	0.857143		56	1	28/0/0		28	0.571429	2/12/0
NW_010972436.1	3619317	NW_010972436.1:3619317	Yes	Yes	Yes		88	0.875		58	1	29/0/0		30	0.633333	4/11/0
NW_010972436.1	30106188	NW_010972436.1:30106188	Yes	No	No		102	0.22549		58	0.362069	3/15/11		44	0.0454545	0/2/20
NW_010972437.1	4072664	NW_010972437.1:4072664	Yes	No	No		100	0.91		62	1	31/0/0		38	0.763158	10/9/0
NW_010972437.1	4072665	NW_010972437.1:4072665	Yes	Yes	No		104	0.875		62	1	31/0/0		42	0.690476	9/11/1
NW_010972437.1	4072672	NW_010972437.1:4072672	Yes	No	No		110	0.890909		66	1	33/0/0		44	0.727273	10/12/0
NW_010972437.1	4552232	NW_010972437.1:4552232	Yes	No	No		100	0.91		66	1	33/0/0		34	0.735294	9/7/1
NW_010972457.1	445351	NW_010972457.1:445351	Yes	Yes	Yes		98	0.816327		62	1	31/0/0		36	0.5	0/18/0
NW_010972457.1	445353	NW_010972457.1:445353	Yes	Yes	Yes		102	0.784314		62	1	31/0/0		40	0.45	0/18/2
NW_010972457.1	445356	NW_010972457.1:445356	Yes	Yes	Yes		96	0.8125		60	1	30/0/0		36	0.5	0/18/0
NW_010972457.1	445383	NW_010972457.1:445383	Yes	Yes	Yes		94	0.819149		60	1	30/0/0		34	0.5	0/17/0
NW_010972457.1	445385	NW_010972457.1:445385	Yes	Yes	Yes		98	0.806122		62	1	31/0/0		36	0.472222	0/17/1
NW_010972457.1	445393	NW_010972457.1:445393	Yes	Yes	Yes		96	0.822917		60	1	30/0/0		36	0.527778	1/17/0
NW_010972457.1	445396	NW_010972457.1:445396	Yes	Yes	Yes		86	0.802326		52	1	26/0/0		34	0.5	0/17/0
NW_010972497.1	2859297	NW_010972497.1:2859297	Yes	Yes	Yes		112	0.8125		68	1	34/0/0		44	0.522727	1/21/0
NW_010972497.1	2859298	NW_010972497.1:2859298	Yes	Yes	Yes		110	0.809091		66	1	33/0/0		44	0.522727	1/21/0
NW_010972497.1	2859309	NW_010972497.1:2859309	Yes	Yes	Yes		112	0.8125		68	1	34/0/0		44	0.522727	1/21/0
NW_010972497.1	2859311	NW_010972497.1:2859311	Yes	Yes	Yes		106	0.801887		62	1	31/0/0		44	0.522727	1/21/0
NW_010972528.1	8581096	NW_010972528.1:8581096	Yes	Yes	Yes		108	0.814815		68	0.970588	32/2/0		40	0.55	2/18/0
NW_010972528.1	8581104	NW_010972528.1:8581104	Yes	No	No		88	0.920455		60	1	30/0/0		28	0.75	7/7/0
NW_010972528.1	12672689	NW_010972528.1:12672689	Yes	No	No		100	0.91		58	1	29/0/0		42	0.785714	12/9/0
NW_010972546.1	1222283	NW_010972546.1:1222283	Yes	No	No		94	0.829787		56	0.964286	26/2/0		38	0.631579	11/2/6
NW_010972546.1	2470739	NW_010972546.1:2470739	Yes	Yes	Yes		86	0.77907		42	1	21/0/0		44	0.568182	3/19/0
NW_010972556.1	118140	NW_010972556.1:118140	Yes	Yes	Yes		104	0.846154		62	1	31/0/0		42	0.619048	5/16/0
NW_010972556.1	118142	NW_010972556.1:118142	Yes	Yes	Yes		100	0.84		58	1	29/0/0		42	0.619048	5/16/0
NW_010972556.1	118143	NW_010972556.1:118143	Yes	Yes	Yes		104	0.846154		62	1	31/0/0		42	0.619048	5/16/0
NW_010972556.1	118155	NW_010972556.1:118155	Yes	Yes	Yes		106	0.849057		64	1	32/0/0		42	0.619048	5/16/0
NW_010972556.1	118159	NW_010972556.1:118159	Yes	Yes	Yes		106	0.849057		64	1	32/0/0		42	0.619048	5/16/0
NW_010972556.1	262258	NW_010972556.1:262258	Yes	Yes	Yes		94	0.87234		66	1	33/0/0		28	0.571429	2/12/0
NW_010972556.1	262288	NW_010972556.1:262288	Yes	Yes	Yes		96	0.875		66	1	33/0/0		30	0.6	3/12/0
NW_010972556.1	262299	NW_010972556.1:262299	Yes	Yes	Yes		92	0.869565		64	1	32/0/0		28	0.571429	2/12/0
NW_010972556.1	262302	NW_010972556.1:262302	Yes	Yes	Yes		92	0.869565		64	1	32/0/0		28	0.571429	2/12/0
NW_010972556.1	262308	NW_010972556.1:262308	Yes	Yes	Yes		94	0.87234		66	1	33/0/0		28	0.571429	2/12/0
NW_010972556.1	262314	NW_010972556.1:262314	Yes	Yes	Yes		94	0.87234		66	1	33/0/0		28	0.571429	2/12/0
NW_010972556.1	262333	NW_010972556.1:262333	Yes	Yes	Yes		90	0.866667		60	1	30/0/0		30	0.6	3/12/0
NW_010972556.1	1055238	NW_010972556.1:1055238	Yes	Yes	Yes		92	0.826087		60	1	30/0/0		32	0.5	0/16/0
NW_010972556.1	1055241	NW_010972556.1:1055241	Yes	Yes	Yes		94	0.829787		62	1	31/0/0		32	0.5	0/16/0
NW_010972556.1	1055242	NW_010972556.1:1055242	Yes	Yes	Yes		94	0.829787		62	1	31/0/0		32	0.5	0/16/0
NW_010972556.1	1055244	NW_010972556.1:1055244	Yes	Yes	Yes		94	0.829787		62	1	31/0/0		32	0.5	0/16/0
NW_010972556.1	1538730	NW_010972556.1:1538730	Yes	Yes	Yes		92	0.771739		52	1	26/0/0		40	0.475	0/19/1
NW_010972556.1	1538735	NW_010972556.1:1538735	Yes	Yes	Yes		88	0.215909		52	0	0/0/26		36	0.527778	1/17/0
NW_010972556.1	2376088	NW_010972556.1:2376088	Yes	Yes	Yes		98	0.816327		64	0.984375	31/1/0		34	0.5	2/13/2
NW_010972556.1	2376117	NW_010972556.1:2376117	Yes	Yes	Yes		106	0.188679		64	0.015625	0/1/31		42	0.452381	2/15/4
NW_010972556.1	2376118	NW_010972556.1:2376118	Yes	Yes	Yes		102	0.803922		64	0.984375	31/1/0		38	0.5	2/15/2
NW_010972556.1	2376122	NW_010972556.1:2376122	Yes	Yes	Yes		102	0.803922		64	0.984375	31/1/0		38	0.5	2/15/2
NW_010972556.1	2376154	NW_010972556.1:2376154	Yes	Yes	Yes		98	0.173469		62	0.016129	0/1/30		36	0.444444	0/16/2
NW_010972556.1	2376155	NW_010972556.1:2376155	Yes	Yes	Yes		92	0.771739		56	0.982143	27/1/0		36	0.444444	0/16/2
NW_010972556.1	2376156	NW_010972556.1:2376156	Yes	Yes	Yes		92	0.771739		56	0.982143	27/1/0		36	0.444444	0/16/2
NW_010972574.1	1110346	NW_010972574.1:1110346	Yes	Yes	Yes		108	0.87037		62	1	31/0/0		46	0.695652	9/14/0
NW_010972574.1	1110358	NW_010972574.1:1110358	Yes	Yes	Yes		108	0.87037		62	1	31/0/0		46	0.695652	9/14/0
NW_010972574.1	1110372	NW_010972574.1:1110372	Yes	Yes	Yes		110	0.209091		64	0	0/0/32		46	0.5	0/23/0
NW_010972574.1	1110376	NW_010972574.1:1110376	Yes	Yes	Yes		100	0.87		64	1	32/0/0		36	0.638889	5/13/0
NW_010972574.1	1110379	NW_010972574.1:1110379	Yes	Yes	Yes		110	0.8		64	1	32/0/0		46	0.521739	1/22/0
NW_010972574.1	1110380	NW_010972574.1:1110380	Yes	Yes	Yes		110	0.8		64	1	32/0/0		46	0.521739	1/22/0
NW_010972574.1	1110394	NW_010972574.1:1110394	Yes	Yes	Yes		110	0.863636		64	1	32/0/0		46	0.673913	8/15/0
NW_010972574.1	1110395	NW_010972574.1:1110395	Yes	Yes	Yes		102	0.862745		64	1	32/0/0		38	0.631579	5/14/0
NW_010972576.1	9360525	NW_010972576.1:9360525	Yes	Yes	Yes		98	0.795918		62	1	31/0/0		36	0.444444	1/14/3
NW_010972578.1	20753	NW_010972578.1:20753	Yes	Yes	Yes		110	0.8		66	1	33/0/0		44	0.5	0/22/0
NW_010972578.1	20759	NW_010972578.1:20759	Yes	Yes	Yes		110	0.8		66	1	33/0/0		44	0.5	0/22/0
NW_010972578.1	20788	NW_010972578.1:20788	Yes	Yes	Yes		110	0.8		66	1	33/0/0		44	0.5	0/22/0
NW_010972578.1	20802	NW_010972578.1:20802	Yes	Yes	Yes		112	0.196429		66	0	0/0/33		46	0.478261	0/22/1
NW_010972578.1	20804	NW_010972578.1:20804	Yes	Yes	Yes		108	0.796296		64	1	32/0/0		44	0.5	0/22/0
NW_010972578.1	20812	NW_010972578.1:20812	Yes	Yes	Yes		106	0.792453		62	1	31/0/0		44	0.5	0/22/0
NW_010972578.1	20815	NW_010972578.1:20815	Yes	Yes	Yes		108	0.796296		64	1	32/0/0		44	0.5	0/22/0
NW_010972578.1	20816	NW_010972578.1:20816	Yes	Yes	Yes		108	0.796296		64	1	32/0/0		44	0.5	0/22/0
NW_010972578.1	34434	NW_010972578.1:34434	Yes	Yes	Yes		96	0.802083		56	1	28/0/0		40	0.525	3/15/2
NW_010972578.1	34443	NW_010972578.1:34443	Yes	Yes	Yes		94	0.787234		54	1	27/0/0		40	0.5	2/16/2
NW_010972578.1	312518	NW_010972578.1:312518	Yes	Yes	Yes		86	0.802326		50	1	25/0/0		36	0.527778	2/15/1
NW_010972578.1	312522	NW_010972578.1:312522	Yes	Yes	Yes		86	0.802326		50	1	25/0/0		36	0.527778	2/15/1
NW_010972578.1	312601	NW_010972578.1:312601	Yes	Yes	Yes		86	0.77907		48	1	24/0/0		38	0.5	2/15/2
NW_010972578.1	585418	NW_010972578.1:585418	Yes	Yes	Yes		100	0.76		58	1	29/0/0		42	0.428571	0/18/3
NW_010972578.1	585426	NW_010972578.1:585426	Yes	Yes	Yes		88	0.193182		52	0	0/0/26		36	0.472222	0/17/1
NW_010972580.1	2607236	NW_010972580.1:2607236	Yes	Yes	No		98	0.908163		68	1	34/0/0		30	0.7	6/9/0
NW_010972580.1	2607239	NW_010972580.1:2607239	Yes	Yes	No		98	0.908163		68	1	34/0/0		30	0.7	6/9/0
NW_010972580.1	2607251	NW_010972580.1:2607251	Yes	Yes	Yes		112	0.169643		64	0	0/0/32		48	0.395833	0/19/5
NW_010972580.1	2607255	NW_010972580.1:2607255	Yes	Yes	Yes		106	0.886792		68	1	34/0/0		38	0.684211	7/12/0
NW_010972582.1	1162064	NW_010972582.1:1162064	Yes	Yes	Yes		102	0.852941		68	1	34/0/0		34	0.558824	2/15/0
NW_010972582.1	1162066	NW_010972582.1:1162066	Yes	Yes	Yes		110	0.863636		68	1	34/0/0		42	0.642857	6/15/0
NW_010972582.1	1162072	NW_010972582.1:1162072	Yes	Yes	Yes		96	0.84375		64	1	32/0/0		32	0.53125	1/15/0
NW_010972588.1	2112133	NW_010972588.1:2112133	Yes	Yes	Yes		94	0.37234		48	0.0833333	0/4/20		46	0.673913	9/13/1
NW_010972589.1	1952811	NW_010972589.1:1952811	Yes	Yes	Yes		112	0.785714		64	0.625	8/24/0		48	1	24/0/0
NW_010972590.1	1370638	NW_010972590.1:1370638	Yes	Yes	Yes		86	0.767442		48	1	24/0/0		38	0.473684	0/18/1
NW_010972590.1	2265951	NW_010972590.1:2265951	Yes	Yes	Yes		106	0.792453		68	1	34/0/0		38	0.421053	1/14/4
NW_010972590.1	2265954	NW_010972590.1:2265954	Yes	Yes	Yes		90	0.177778		56	0	0/0/28		34	0.470588	1/14/2
NW_010972594.1	118882	NW_010972594.1:118882	Yes	No	Yes		104	0.913462		68	1	34/0/0		36	0.75	9/9/0
NW_010972594.1	118921	NW_010972594.1:118921	Yes	No	Yes		104	0.913462		68	1	34/0/0		36	0.75	9/9/0
NW_010972598.1	16064966	NW_010972598.1:16064966	Yes	Yes	No		90	0.822222		56	1	28/0/0		34	0.529412	3/12/2
NW_010972598.1	16064977	NW_010972598.1:16064977	Yes	Yes	Yes		104	0.875		66	1	33/0/0		38	0.657895	6/13/0
NW_010972598.1	16064992	NW_010972598.1:16064992	Yes	Yes	Yes		98	0.877551		66	1	33/0/0		32	0.625	4/12/0
NW_010972600.1	173783	NW_010972600.1:173783	Yes	No	No		98	0.673469		54	0.851852	21/4/2		44	0.454545	7/6/9
NW_010972604.1	851258	NW_010972604.1:851258	Yes	No	Yes		112	0.196429		68	0.0588235	0/4/30		44	0.409091	0/18/4
NW_010972605.1	28066	NW_010972605.1:28066	Yes	Yes	Yes		88	0.886364		62	1	31/0/0		26	0.615385	3/10/0
NW_010972605.1	28071	NW_010972605.1:28071	Yes	Yes	Yes		88	0.886364		62	1	31/0/0		26	0.615385	3/10/0
NW_010972605.1	28076	NW_010972605.1:28076	Yes	Yes	Yes		86	0.883721		60	1	30/0/0		26	0.615385	3/10/0
NW_010972605.1	28077	NW_010972605.1:28077	Yes	Yes	Yes		88	0.886364		62	1	31/0/0		26	0.615385	3/10/0
NW_010972605.1	28086	NW_010972605.1:28086	Yes	Yes	Yes		90	0.888889		64	1	32/0/0		26	0.615385	3/10/0
NW_010972605.1	28087	NW_010972605.1:28087	Yes	Yes	Yes		90	0.888889		62	1	31/0/0		28	0.642857	4/10/0
NW_010972605.1	28103	NW_010972605.1:28103	Yes	Yes	Yes		86	0.883721		60	1	30/0/0		26	0.615385	3/10/0
NW_010972605.1	281556	NW_010972605.1:281556	Yes	Yes	Yes		102	0.813725		58	1	29/0/0		44	0.568182	3/19/0
NW_010972605.1	1283423	NW_010972605.1:1283423	Yes	Yes	Yes		112	0.803571		66	1	33/0/0		46	0.521739	1/22/0
NW_010972605.1	1283424	NW_010972605.1:1283424	Yes	Yes	Yes		112	0.803571		66	1	33/0/0		46	0.521739	1/22/0
NW_010972605.1	1283427	NW_010972605.1:1283427	Yes	Yes	Yes		112	0.196429		66	0	0/0/33		46	0.478261	0/22/1
NW_010972605.1	1283429	NW_010972605.1:1283429	Yes	Yes	Yes		112	0.803571		66	1	33/0/0		46	0.521739	1/22/0
NW_010972605.1	1283430	NW_010972605.1:1283430	Yes	Yes	Yes		110	0.8		64	1	32/0/0		46	0.521739	1/22/0
NW_010972605.1	1318670	NW_010972605.1:1318670	Yes	Yes	Yes		102	0.803922		64	1	32/0/0		38	0.473684	1/16/2
NW_010972605.1	1318717	NW_010972605.1:1318717	Yes	Yes	Yes		104	0.798077		64	1	32/0/0		40	0.475	1/17/2
NW_010972605.1	1318719	NW_010972605.1:1318719	Yes	Yes	Yes		104	0.798077		64	1	32/0/0		40	0.475	1/17/2
NW_010972605.1	1318725	NW_010972605.1:1318725	Yes	Yes	Yes		104	0.798077		64	1	32/0/0		40	0.475	1/17/2
NW_010972605.1	1517959	NW_010972605.1:1517959	Yes	Yes	Yes		96	0.760417		52	1	26/0/0		44	0.477273	1/19/2
NW_010972605.1	1517960	NW_010972605.1:1517960	Yes	Yes	Yes		96	0.760417		52	1	26/0/0		44	0.477273	1/19/2
NW_010972605.1	1517977	NW_010972605.1:1517977	Yes	Yes	Yes		102	0.205882		60	0	0/0/30		42	0.5	1/19/1
NW_010972605.1	1517989	NW_010972605.1:1517989	Yes	Yes	Yes		96	0.833333		64	1	32/0/0		32	0.5	1/14/1
NW_010972605.1	1554175	NW_010972605.1:1554175	Yes	No	No		84	0.940476		58	1	29/0/0		26	0.807692	8/5/0
NW_010972605.1	1554180	NW_010972605.1:1554180	Yes	No	No		84	0.940476		58	1	29/0/0		26	0.807692	8/5/0
NW_010972605.1	1554204	NW_010972605.1:1554204	Yes	No	No		84	0.940476		58	1	29/0/0		26	0.807692	8/5/0
NW_010972605.1	1606478	NW_010972605.1:1606478	Yes	Yes	Yes		106	0.764151		58	1	29/0/0		48	0.479167	5/13/6
NW_010972605.1	1606494	NW_010972605.1:1606494	Yes	Yes	Yes		104	0.759615		58	1	29/0/0		46	0.456522	4/13/6
NW_010972605.1	1606500	NW_010972605.1:1606500	Yes	Yes	Yes		102	0.754902		58	1	29/0/0		44	0.431818	3/13/6
NW_010972610.1	55837	NW_010972610.1:55837	Yes	No	Yes		96	0.0833333		62	0	0/0/31		34	0.235294	0/8/9
NW_010972610.1	55845	NW_010972610.1:55845	Yes	Yes	Yes		84	0.904762		62	1	31/0/0		22	0.636364	3/8/0
NW_010972610.1	55857	NW_010972610.1:55857	Yes	Yes	Yes		84	0.892857		60	1	30/0/0		24	0.625	3/9/0
NW_010972610.1	72565	NW_010972610.1:72565	Yes	Yes	Yes		88	0.659091		44	1	22/0/0		44	0.318182	0/14/8
NW_010972610.1	72588	NW_010972610.1:72588	Yes	Yes	Yes		88	0.659091		44	1	22/0/0		44	0.318182	0/14/8
NW_010972610.1	81480	NW_010972610.1:81480	Yes	Yes	Yes		82	0.890244		60	1	30/0/0		22	0.590909	2/9/0
NW_010972610.1	84707	NW_010972610.1:84707	Yes	Yes	Yes		94	0.882979		66	1	33/0/0		28	0.607143	3/11/0
NW_010972610.1	84723	NW_010972610.1:84723	Yes	Yes	Yes		94	0.87234		64	1	32/0/0		30	0.6	3/12/0
NW_010972610.1	84724	NW_010972610.1:84724	Yes	Yes	Yes		96	0.875		66	1	33/0/0		30	0.6	3/12/0
NW_010972610.1	84746	NW_010972610.1:84746	Yes	Yes	Yes		94	0.87234		62	1	31/0/0		32	0.625	4/12/0
NW_010972610.1	84750	NW_010972610.1:84750	Yes	Yes	Yes		98	0.877551		66	1	33/0/0		32	0.625	4/12/0
NW_010972610.1	84755	NW_010972610.1:84755	Yes	Yes	Yes		98	0.877551		66	1	33/0/0		32	0.625	4/12/0
NW_010972610.1	84775	NW_010972610.1:84775	Yes	No	Yes		112	0.107143		66	0	0/0/33		46	0.26087	0/12/11
NW_010972610.1	84778	NW_010972610.1:84778	Yes	No	Yes		112	0.892857		66	1	33/0/0		46	0.73913	11/12/0
NW_010972610.1	84784	NW_010972610.1:84784	Yes	Yes	Yes		100	0.88		66	1	33/0/0		34	0.647059	5/12/0
NW_010972610.1	84787	NW_010972610.1:84787	Yes	Yes	Yes		102	0.882353		66	1	33/0/0		36	0.666667	6/12/0
NW_010972610.1	84796	NW_010972610.1:84796	Yes	Yes	Yes		106	0.886792		66	1	33/0/0		40	0.7	8/12/0
NW_010972612.1	19333	NW_010972612.1:19333	Yes	Yes	Yes		112	0.794643		68	1	34/0/0		44	0.477273	0/21/1
NW_010972612.1	19336	NW_010972612.1:19336	Yes	Yes	Yes		108	0.787037		64	1	32/0/0		44	0.477273	0/21/1
NW_010972612.1	19342	NW_010972612.1:19342	Yes	Yes	Yes		110	0.790909		66	1	33/0/0		44	0.477273	0/21/1
NW_010972612.1	19366	NW_010972612.1:19366	Yes	Yes	Yes		108	0.203704		66	0	0/0/33		42	0.52381	1/20/0
NW_010972612.1	19577	NW_010972612.1:19577	Yes	Yes	Yes		86	0.872093		58	1	29/0/0		28	0.607143	6/5/3
NW_010972612.1	19590	NW_010972612.1:19590	Yes	Yes	Yes		84	0.869048		58	1	29/0/0		26	0.576923	5/5/3
NW_010972612.1	19591	NW_010972612.1:19591	Yes	Yes	Yes		84	0.869048		58	1	29/0/0		26	0.576923	5/5/3
NW_010972612.1	19620	NW_010972612.1:19620	Yes	Yes	Yes		84	0.869048		58	1	29/0/0		26	0.576923	5/5/3
NW_010972612.1	19626	NW_010972612.1:19626	Yes	Yes	Yes		84	0.869048		58	1	29/0/0		26	0.576923	5/5/3
NW_010972612.1	19639	NW_010972612.1:19639	Yes	Yes	Yes		84	0.869048		58	1	29/0/0		26	0.576923	5/5/3
NW_010972612.1	43536	NW_010972612.1:43536	Yes	Yes	Yes		100	0.16		62	0	0/0/31		38	0.421053	3/10/6
NW_010972612.1	43557	NW_010972612.1:43557	Yes	Yes	Yes		100	0.85		62	1	31/0/0		38	0.605263	6/11/2
NW_010972612.1	43559	NW_010972612.1:43559	Yes	Yes	Yes		108	0.157407		68	0	0/0/34		40	0.425	2/13/5
NW_010972612.1	43574	NW_010972612.1:43574	Yes	Yes	Yes		110	0.836364		68	1	34/0/0		42	0.571429	5/14/2
NW_010972612.1	43581	NW_010972612.1:43581	Yes	Yes	Yes		108	0.833333		66	1	33/0/0		42	0.571429	5/14/2
NW_010972612.1	43600	NW_010972612.1:43600	Yes	Yes	Yes		106	0.858491		68	1	34/0/0		38	0.605263	6/11/2
NW_010972612.1	43602	NW_010972612.1:43602	Yes	Yes	Yes		106	0.160377		66	0	0/0/33		40	0.425	2/13/5
NW_010972612.1	43616	NW_010972612.1:43616	Yes	No	Yes		92	0.130435		54	0.0185185	0/1/26		38	0.289474	0/11/8
NW_010972612.1	445278	NW_010972612.1:445278	Yes	No	No		86	0.825581		46	1	23/0/0		40	0.625	5/15/0
NW_010972612.1	445279	NW_010972612.1:445279	Yes	No	No		86	0.825581		46	1	23/0/0		40	0.625	5/15/0
NW_010972612.1	445290	NW_010972612.1:445290	Yes	Yes	No		110	0.136364		66	0	0/0/33		44	0.340909	0/15/7
NW_010972612.1	445295	NW_010972612.1:445295	Yes	Yes	Yes		88	0.829545		50	1	25/0/0		38	0.605263	4/15/0
NW_010972612.1	445302	NW_010972612.1:445302	Yes	Yes	No		94	0.840426		54	1	27/0/0		40	0.625	5/15/0
NW_010972612.1	445310	NW_010972612.1:445310	Yes	Yes	No		98	0.846939		58	1	29/0/0		40	0.625	5/15/0
NW_010972612.1	445346	NW_010972612.1:445346	Yes	Yes	No		110	0.136364		66	0	0/0/33		44	0.340909	0/15/7
NW_010972612.1	445347	NW_010972612.1:445347	Yes	Yes	No		110	0.863636		66	1	33/0/0		44	0.659091	7/15/0
NW_010972612.1	445355	NW_010972612.1:445355	Yes	Yes	Yes		106	0.858491		66	1	33/0/0		40	0.625	5/15/0
NW_010972612.1	445361	NW_010972612.1:445361	Yes	Yes	No		96	0.895833		66	1	33/0/0		30	0.666667	5/10/0
NW_010972612.1	445363	NW_010972612.1:445363	Yes	Yes	Yes		94	0.893617		66	1	33/0/0		28	0.642857	4/10/0
NW_010972612.1	454773	NW_010972612.1:454773	Yes	Yes	Yes		102	0.696078		58	1	29/0/0		44	0.295455	0/13/9
NW_010972612.1	454774	NW_010972612.1:454774	Yes	Yes	Yes		102	0.696078		58	1	29/0/0		44	0.295455	0/13/9
NW_010972612.1	454777	NW_010972612.1:454777	Yes	Yes	Yes		88	0.261364		52	0	0/0/26		36	0.638889	5/13/0
NW_010972612.1	454781	NW_010972612.1:454781	Yes	Yes	Yes		88	0.261364		52	0	0/0/26		36	0.638889	5/13/0
NW_010972612.1	454799	NW_010972612.1:454799	Yes	Yes	Yes		102	0.696078		58	1	29/0/0		44	0.295455	0/13/9
NW_010972612.1	454800	NW_010972612.1:454800	Yes	Yes	Yes		102	0.696078		58	1	29/0/0		44	0.295455	0/13/9
NW_010972612.1	454803	NW_010972612.1:454803	Yes	Yes	Yes		102	0.696078		58	1	29/0/0		44	0.295455	0/13/9
NW_010972612.1	454815	NW_010972612.1:454815	Yes	Yes	Yes		102	0.696078		58	1	29/0/0		44	0.295455	0/13/9
NW_010972612.1	454819	NW_010972612.1:454819	Yes	Yes	Yes		102	0.696078		58	1	29/0/0		44	0.295455	0/13/9
NW_010972612.1	454829	NW_010972612.1:454829	Yes	Yes	Yes		88	0.261364		52	0	0/0/26		36	0.638889	5/13/0
NW_010972612.1	454834	NW_010972612.1:454834	Yes	Yes	Yes		102	0.696078		58	1	29/0/0		44	0.295455	0/13/9
NW_010972612.1	454835	NW_010972612.1:454835	Yes	Yes	Yes		100	0.69		56	1	28/0/0		44	0.295455	0/13/9
NW_010972612.1	454837	NW_010972612.1:454837	Yes	Yes	Yes		102	0.696078		58	1	29/0/0		44	0.295455	0/13/9
NW_010972612.1	454841	NW_010972612.1:454841	Yes	Yes	Yes		88	0.261364		52	0	0/0/26		36	0.638889	5/13/0
NW_010972612.1	454855	NW_010972612.1:454855	Yes	Yes	Yes		86	0.255814		52	0	0/0/26		34	0.647059	5/12/0
NW_010972612.1	458172	NW_010972612.1:458172	Yes	No	No		104	0.903846		62	1	31/0/0		42	0.761905	11/10/0
NW_010972612.1	458181	NW_010972612.1:458181	Yes	No	No		104	0.894231		62	1	31/0/0		42	0.738095	10/11/0
NW_010972612.1	458186	NW_010972612.1:458186	Yes	No	No		104	0.894231		62	1	31/0/0		42	0.738095	10/11/0
NW_010972612.1	517507	NW_010972612.1:517507	Yes	Yes	Yes		84	0.77381		46	1	23/0/0		38	0.5	2/15/2
NW_010972612.1	517513	NW_010972612.1:517513	Yes	Yes	Yes		82	0.768293		44	1	22/0/0		38	0.5	2/15/2
NW_010972612.1	517523	NW_010972612.1:517523	Yes	Yes	Yes		84	0.77381		46	1	23/0/0		38	0.5	2/15/2
NW_010972612.1	1254894	NW_010972612.1:1254894	Yes	No	No		86	0.930233		64	1	32/0/0		22	0.727273	6/4/1
NW_010972614.1	322078	NW_010972614.1:322078	Yes	Yes	Yes		112	0.875		64	1	32/0/0		48	0.708333	10/14/0
NW_010972623.1	1072983	NW_010972623.1:1072983	Yes	Yes	Yes		88	0.818182		58	1	29/0/0		30	0.466667	0/14/1
NW_010972623.1	1072992	NW_010972623.1:1072992	Yes	Yes	Yes		86	0.813953		56	1	28/0/0		30	0.466667	0/14/1
NW_010972623.1	1073004	NW_010972623.1:1073004	Yes	Yes	Yes		84	0.821429		56	1	28/0/0		28	0.464286	0/13/1
NW_010972623.1	1073040	NW_010972623.1:1073040	Yes	Yes	Yes		94	0.840426		54	1	27/0/0		40	0.625	6/13/1
NW_010972630.1	690550	NW_010972630.1:690550	Yes	Yes	Yes		92	0.858696		60	1	30/0/0		32	0.59375	3/13/0
NW_010972630.1	690560	NW_010972630.1:690560	Yes	Yes	Yes		92	0.858696		60	1	30/0/0		32	0.59375	3/13/0
NW_010972630.1	690570	NW_010972630.1:690570	Yes	Yes	Yes		94	0.861702		60	1	30/0/0		34	0.617647	4/13/0
NW_010972630.1	690589	NW_010972630.1:690589	Yes	Yes	Yes		92	0.858696		60	1	30/0/0		32	0.59375	3/13/0
NW_010972630.1	690623	NW_010972630.1:690623	Yes	Yes	Yes		92	0.141304		58	0	0/0/29		34	0.382353	0/13/4
NW_010972630.1	690627	NW_010972630.1:690627	Yes	Yes	Yes		92	0.141304		58	0	0/0/29		34	0.382353	0/13/4
NW_010972630.1	716156	NW_010972630.1:716156	Yes	No	Yes		106	0.90566		66	1	33/0/0		40	0.75	10/10/0
NW_010972630.1	716159	NW_010972630.1:716159	Yes	No	Yes		106	0.90566		66	1	33/0/0		40	0.75	10/10/0
NW_010972630.1	716161	NW_010972630.1:716161	Yes	No	Yes		104	0.903846		66	1	33/0/0		38	0.736842	9/10/0
NW_010972630.1	716175	NW_010972630.1:716175	Yes	No	Yes		104	0.903846		64	1	32/0/0		40	0.75	10/10/0
NW_010972630.1	716176	NW_010972630.1:716176	Yes	No	Yes		82	0.121951		46	0	0/0/23		36	0.277778	0/10/8
NW_010972630.1	716178	NW_010972630.1:716178	Yes	No	Yes		106	0.90566		66	1	33/0/0		40	0.75	10/10/0
NW_010972630.1	716181	NW_010972630.1:716181	Yes	No	Yes		106	0.90566		66	1	33/0/0		40	0.75	10/10/0
NW_010972630.1	716182	NW_010972630.1:716182	Yes	Yes	Yes		84	0.880952		60	1	30/0/0		24	0.583333	2/10/0
NW_010972630.1	716183	NW_010972630.1:716183	Yes	No	Yes		82	0.121951		46	0	0/0/23		36	0.277778	0/10/8
NW_010972630.1	716187	NW_010972630.1:716187	Yes	No	Yes		82	0.121951		46	0	0/0/23		36	0.277778	0/10/8
NW_010972630.1	797135	NW_010972630.1:797135	Yes	Yes	Yes		98	0.234694		52	0	0/0/26		46	0.5	2/19/2
NW_010972630.1	797142	NW_010972630.1:797142	Yes	Yes	Yes		96	0.21875		52	0	0/0/26		44	0.477273	1/19/2
NW_010972630.1	797149	NW_010972630.1:797149	Yes	Yes	Yes		94	0.787234		52	1	26/0/0		42	0.52381	1/20/0
NW_010972630.1	797157	NW_010972630.1:797157	Yes	Yes	Yes		90	0.2		50	0	0/0/25		40	0.45	0/18/2
NW_010972630.1	867715	NW_010972630.1:867715	Yes	Yes	Yes		112	0.785714		66	1	33/0/0		46	0.478261	0/22/1
NW_010972630.1	867724	NW_010972630.1:867724	Yes	Yes	Yes		112	0.785714		66	1	33/0/0		46	0.478261	0/22/1
NW_010972631.1	10348400	NW_010972631.1:10348400	Yes	Yes	Yes		82	0.707317		38	1	19/0/0		44	0.454545	0/20/2
NW_010972631.1	10348415	NW_010972631.1:10348415	Yes	Yes	Yes		86	0.72093		42	1	21/0/0		44	0.454545	0/20/2
NW_010972631.1	10503437	NW_010972631.1:10503437	Yes	Yes	Yes		98	0.785714		58	1	29/0/0		40	0.475	0/19/1
NW_010972631.1	10503494	NW_010972631.1:10503494	Yes	Yes	Yes		104	0.75		58	0.982759	28/1/0		46	0.456522	0/21/2
NW_010972631.1	10505681	NW_010972631.1:10505681	Yes	Yes	Yes		96	0.260417		48	0	0/0/24		48	0.520833	2/21/1
NW_010972631.1	11123775	NW_010972631.1:11123775	Yes	Yes	Yes		110	0.790909		64	0.984375	31/1/0		46	0.521739	1/22/0
NW_010972631.1	11123784	NW_010972631.1:11123784	No	No	Yes		110	0.290909		62	0.145161	0/9/22		48	0.479167	0/23/1
NW_010972631.1	11123811	NW_010972631.1:11123811	Yes	Yes	Yes		114	0.815789		68	1	34/0/0		46	0.543478	2/21/0
NW_010972636.1	149053	NW_010972636.1:149053	Yes	No	No		86	0.94186		58	1	29/0/0		28	0.821429	10/3/1
NW_010972636.1	149066	NW_010972636.1:149066	Yes	No	No		82	0.939024		56	1	28/0/0		26	0.807692	9/3/1
NW_010972639.1	93011	NW_010972639.1:93011	Yes	Yes	No		116	0.87931		68	1	34/0/0		48	0.708333	17/0/7
NW_010972641.1	2352	NW_010972641.1:2352	Yes	No	No		88	0.375		58	0.224138	5/3/21		30	0.666667	10/0/5
NW_010972641.1	2364	NW_010972641.1:2364	Yes	No	No		88	0.363636		58	0.206897	5/2/22		30	0.666667	10/0/5
NW_010972641.1	2365	NW_010972641.1:2365	Yes	No	No		88	0.363636		58	0.206897	5/2/22		30	0.666667	10/0/5
NW_010972646.1	73631	NW_010972646.1:73631	Yes	Yes	Yes		102	0.843137		64	1	32/0/0		38	0.578947	3/16/0
NW_010972646.1	73647	NW_010972646.1:73647	Yes	Yes	Yes		100	0.84		62	1	31/0/0		38	0.578947	3/16/0
NW_010972646.1	73667	NW_010972646.1:73667	Yes	Yes	Yes		100	0.84		62	1	31/0/0		38	0.578947	3/16/0
NW_010972646.1	73681	NW_010972646.1:73681	Yes	Yes	Yes		84	0.809524		48	1	24/0/0		36	0.555556	2/16/0
NW_010972646.1	131881	NW_010972646.1:131881	Yes	Yes	Yes		106	0.584906		62	1	31/0/0		44	0	0/0/22
NW_010972646.1	131884	NW_010972646.1:131884	Yes	Yes	Yes		106	0.584906		62	1	31/0/0		44	0	0/0/22
NW_010972646.1	131913	NW_010972646.1:131913	Yes	Yes	Yes		106	0.584906		62	1	31/0/0		44	0	0/0/22
NW_010972646.1	131925	NW_010972646.1:131925	Yes	Yes	Yes		104	0.576923		60	1	30/0/0		44	0	0/0/22
NW_010972646.1	131955	NW_010972646.1:131955	Yes	Yes	Yes		96	0.5625		54	1	27/0/0		42	0	0/0/21
NW_010972646.1	132049	NW_010972646.1:132049	Yes	Yes	Yes		90	0.188889		58	0	0/0/29		32	0.53125	1/15/0
NW_010972646.1	132064	NW_010972646.1:132064	Yes	Yes	Yes		106	0.726415		62	1	31/0/0		44	0.340909	0/15/7
NW_010972646.1	132094	NW_010972646.1:132094	Yes	Yes	Yes		106	0.726415		62	1	31/0/0		44	0.340909	0/15/7
NW_010972646.1	132127	NW_010972646.1:132127	Yes	Yes	Yes		90	0.188889		58	0	0/0/29		32	0.53125	1/15/0
NW_010972646.1	132133	NW_010972646.1:132133	Yes	Yes	Yes		106	0.726415		62	1	31/0/0		44	0.340909	0/15/7
NW_010972646.1	132145	NW_010972646.1:132145	Yes	Yes	Yes		88	0.170455		58	0	0/0/29		30	0.5	0/15/0
NW_010972646.1	143983	NW_010972646.1:143983	Yes	Yes	Yes		86	0.77907		52	1	26/0/0		34	0.441176	0/15/2
NW_010972646.1	143997	NW_010972646.1:143997	Yes	Yes	Yes		86	0.77907		52	1	26/0/0		34	0.441176	0/15/2
NW_010972646.1	144006	NW_010972646.1:144006	Yes	Yes	Yes		86	0.77907		52	1	26/0/0		34	0.441176	0/15/2
NW_010972646.1	144010	NW_010972646.1:144010	Yes	Yes	Yes		86	0.77907		52	1	26/0/0		34	0.441176	0/15/2
NW_010972646.1	144012	NW_010972646.1:144012	Yes	Yes	Yes		86	0.77907		52	1	26/0/0		34	0.441176	0/15/2
NW_010972646.1	144013	NW_010972646.1:144013	Yes	Yes	Yes		82	0.768293		48	1	24/0/0		34	0.441176	0/15/2
NW_010972646.1	144020	NW_010972646.1:144020	Yes	Yes	Yes		86	0.77907		52	1	26/0/0		34	0.441176	0/15/2
NW_010972646.1	144029	NW_010972646.1:144029	Yes	Yes	Yes		86	0.77907		52	1	26/0/0		34	0.441176	0/15/2
NW_010972646.1	144063	NW_010972646.1:144063	Yes	Yes	Yes		82	0.170732		50	0	0/0/25		32	0.4375	0/14/2
NW_010972648.1	119038	NW_010972648.1:119038	Yes	No	No		92	0.347826		54	0.5	6/15/6		38	0.131579	0/5/14
NW_010972661.1	94183	NW_010972661.1:94183	Yes	Yes	Yes		100	0.83		64	1	32/0/0		36	0.527778	1/17/0
NW_010972661.1	94186	NW_010972661.1:94186	Yes	Yes	Yes		102	0.833333		66	1	33/0/0		36	0.527778	1/17/0
NW_010972663.1	40034	NW_010972663.1:40034	Yes	Yes	Yes		108	0.861111		66	1	33/0/0		42	0.642857	7/13/1
NW_010972663.1	40067	NW_010972663.1:40067	Yes	Yes	Yes		108	0.148148		62	0	0/0/31		46	0.347826	1/14/8
NW_010972663.1	40073	NW_010972663.1:40073	Yes	Yes	Yes		108	0.851852		66	1	33/0/0		42	0.619048	6/14/1
NW_010972663.1	40081	NW_010972663.1:40081	Yes	Yes	Yes		110	0.854545		66	1	33/0/0		44	0.636364	7/14/1
NW_010972663.1	40149	NW_010972663.1:40149	Yes	Yes	Yes		92	0.826087		56	1	28/0/0		36	0.555556	2/16/0
NW_010972663.1	93486	NW_010972663.1:93486	Yes	Yes	Yes		98	0.255102		58	0.0344828	0/2/27		40	0.575	3/17/0
NW_010972663.1	93505	NW_010972663.1:93505	Yes	Yes	Yes		98	0.795918		62	1	31/0/0		36	0.444444	1/14/3
NW_010972663.1	93516	NW_010972663.1:93516	Yes	Yes	Yes		98	0.795918		62	1	31/0/0		36	0.444444	1/14/3
NW_010972663.1	93517	NW_010972663.1:93517	Yes	Yes	Yes		98	0.795918		62	1	31/0/0		36	0.444444	1/14/3
NW_010972663.1	93521	NW_010972663.1:93521	Yes	Yes	Yes		98	0.795918		62	1	31/0/0		36	0.444444	1/14/3
NW_010972663.1	93528	NW_010972663.1:93528	Yes	Yes	Yes		98	0.795918		62	1	31/0/0		36	0.444444	1/14/3
NW_010972663.1	93533	NW_010972663.1:93533	Yes	Yes	Yes		84	0.761905		50	1	25/0/0		34	0.411765	0/14/3
NW_010972663.1	93534	NW_010972663.1:93534	Yes	Yes	Yes		86	0.767442		52	1	26/0/0		34	0.411765	0/14/3
NW_010972663.1	107230	NW_010972663.1:107230	Yes	Yes	Yes		110	0.772727		62	1	31/0/0		48	0.479167	0/23/1
NW_010972663.1	107231	NW_010972663.1:107231	Yes	Yes	Yes		108	0.768519		60	1	30/0/0		48	0.479167	0/23/1
NW_010972663.1	107250	NW_010972663.1:107250	Yes	Yes	Yes		108	0.768519		60	1	30/0/0		48	0.479167	0/23/1
NW_010972663.1	107253	NW_010972663.1:107253	Yes	Yes	Yes		110	0.772727		62	1	31/0/0		48	0.479167	0/23/1
NW_010972663.1	109010	NW_010972663.1:109010	Yes	Yes	Yes		96	0.177083		62	0	0/0/31		34	0.5	0/17/0
NW_010972663.1	135754	NW_010972663.1:135754	Yes	No	No		98	0.928571		66	1	33/0/0		32	0.78125	10/5/1
NW_010972663.1	135758	NW_010972663.1:135758	Yes	No	No		100	0.93		66	1	33/0/0		34	0.794118	11/5/1
NW_010972663.1	234585	NW_010972663.1:234585	Yes	Yes	Yes		88	0.806818		60	1	30/0/0		28	0.392857	0/11/3
NW_010972663.1	268483	NW_010972663.1:268483	Yes	Yes	Yes		100	0.81		62	1	31/0/0		38	0.5	1/17/1
NW_010972663.1	298009	NW_010972663.1:298009	Yes	Yes	Yes		86	0.813953		52	1	26/0/0		34	0.529412	1/16/0
NW_010972663.1	298013	NW_010972663.1:298013	Yes	Yes	Yes		86	0.186047		50	0	0/0/25		36	0.444444	0/16/2
NW_010972663.1	298014	NW_010972663.1:298014	Yes	Yes	Yes		86	0.813953		52	1	26/0/0		34	0.529412	1/16/0
NW_010972663.1	298020	NW_010972663.1:298020	Yes	Yes	Yes		86	0.813953		52	1	26/0/0		34	0.529412	1/16/0
NW_010972663.1	298021	NW_010972663.1:298021	Yes	Yes	Yes		86	0.186047		50	0	0/0/25		36	0.444444	0/16/2
NW_010972663.1	350727	NW_010972663.1:350727	Yes	Yes	Yes		90	0.833333		58	1	29/0/0		32	0.53125	1/15/0
NW_010972663.1	350732	NW_010972663.1:350732	Yes	Yes	Yes		90	0.822222		58	0.982759	28/1/0		32	0.53125	1/15/0
NW_010972663.1	350742	NW_010972663.1:350742	Yes	Yes	Yes		90	0.833333		58	1	29/0/0		32	0.53125	1/15/0
NW_010972663.1	350767	NW_010972663.1:350767	Yes	Yes	Yes		90	0.822222		58	0.982759	28/1/0		32	0.53125	1/15/0
NW_010972663.1	350768	NW_010972663.1:350768	Yes	Yes	Yes		90	0.166667		58	0	0/0/29		32	0.46875	0/15/1
NW_010972663.1	350773	NW_010972663.1:350773	Yes	Yes	Yes		90	0.833333		58	1	29/0/0		32	0.53125	1/15/0
NW_010972663.1	350776	NW_010972663.1:350776	Yes	Yes	Yes		90	0.166667		58	0	0/0/29		32	0.46875	0/15/1
NW_010972663.1	350778	NW_010972663.1:350778	Yes	Yes	Yes		88	0.159091		58	0	0/0/29		30	0.466667	0/14/1
NW_010972663.1	350779	NW_010972663.1:350779	Yes	Yes	Yes		90	0.844444		58	1	29/0/0		32	0.5625	2/14/0
NW_010972663.1	350780	NW_010972663.1:350780	Yes	Yes	Yes		90	0.844444		58	1	29/0/0		32	0.5625	2/14/0
NW_010972663.1	350783	NW_010972663.1:350783	Yes	Yes	Yes		88	0.840909		58	1	29/0/0		30	0.533333	1/14/0
NW_010972663.1	350784	NW_010972663.1:350784	Yes	Yes	Yes		90	0.166667		58	0	0/0/29		32	0.46875	0/15/1
NW_010972663.1	350797	NW_010972663.1:350797	Yes	Yes	Yes		90	0.833333		58	1	29/0/0		32	0.53125	1/15/0
NW_010972663.1	350803	NW_010972663.1:350803	Yes	Yes	Yes		90	0.833333		58	1	29/0/0		32	0.53125	1/15/0
NW_010972663.1	350805	NW_010972663.1:350805	Yes	Yes	Yes		90	0.166667		58	0	0/0/29		32	0.46875	0/15/1
NW_010972663.1	521094	NW_010972663.1:521094	Yes	Yes	Yes		116	0.793103		68	1	34/0/0		48	0.5	1/22/1
NW_010972663.1	698150	NW_010972663.1:698150	Yes	Yes	Yes		116	0.767241		68	0.985294	33/1/0		48	0.458333	0/22/2
NW_010972663.1	698162	NW_010972663.1:698162	Yes	Yes	Yes		116	0.767241		68	0.985294	33/1/0		48	0.458333	0/22/2
NW_010972663.1	698171	NW_010972663.1:698171	Yes	Yes	Yes		114	0.763158		66	0.984848	32/1/0		48	0.458333	0/22/2
NW_010972664.1	2392258	NW_010972664.1:2392258	Yes	Yes	Yes		94	0.808511		66	1	33/0/0		28	0.357143	5/0/9
NW_010972664.1	3371138	NW_010972664.1:3371138	Yes	Yes	Yes		96	0.8125		54	1	27/0/0		42	0.571429	4/16/1
NW_010972684.1	117864	NW_010972684.1:117864	Yes	Yes	No		108	0.851852		66	0.984848	32/1/0		42	0.642857	6/15/0
NW_010972687.1	802495	NW_010972687.1:802495	Yes	Yes	No		82	0.597561		48	0.354167	7/3/14		34	0.941176	15/2/0
NW_010972687.1	6024952	NW_010972687.1:6024952	Yes	Yes	Yes		90	0.755556		50	1	25/0/0		40	0.45	0/18/2
NW_010972687.1	6024956	NW_010972687.1:6024956	Yes	Yes	Yes		92	0.76087		52	1	26/0/0		40	0.45	0/18/2
NW_010972687.1	6024957	NW_010972687.1:6024957	Yes	Yes	Yes		92	0.76087		52	1	26/0/0		40	0.45	0/18/2
NW_010972687.1	6024969	NW_010972687.1:6024969	Yes	Yes	Yes		94	0.765957		54	1	27/0/0		40	0.45	0/18/2
NW_010972687.1	6024990	NW_010972687.1:6024990	Yes	Yes	Yes		92	0.76087		52	1	26/0/0		40	0.45	0/18/2
NW_010972687.1	6024991	NW_010972687.1:6024991	Yes	Yes	Yes		92	0.76087		52	1	26/0/0		40	0.45	0/18/2
NW_010972687.1	6024994	NW_010972687.1:6024994	Yes	Yes	Yes		92	0.23913		52	0	0/0/26		40	0.55	2/18/0
NW_010972687.1	6025002	NW_010972687.1:6025002	Yes	Yes	Yes		92	0.76087		52	1	26/0/0		40	0.45	0/18/2
NW_010972687.1	6025003	NW_010972687.1:6025003	Yes	Yes	Yes		92	0.76087		52	1	26/0/0		40	0.45	0/18/2
NW_010972687.1	6025005	NW_010972687.1:6025005	Yes	Yes	Yes		90	0.233333		52	0	0/0/26		38	0.552632	2/17/0
NW_010972687.1	6025012	NW_010972687.1:6025012	Yes	Yes	Yes		90	0.233333		52	0	0/0/26		38	0.552632	2/17/0
NW_010972687.1	6025013	NW_010972687.1:6025013	Yes	Yes	Yes		92	0.75		52	0.980769	25/1/0		40	0.45	0/18/2
NW_010972687.1	6025018	NW_010972687.1:6025018	Yes	Yes	Yes		92	0.76087		52	1	26/0/0		40	0.45	0/18/2
NW_010972687.1	6025023	NW_010972687.1:6025023	Yes	Yes	Yes		92	0.76087		52	1	26/0/0		40	0.45	0/18/2
NW_010972687.1	6025024	NW_010972687.1:6025024	Yes	Yes	Yes		90	0.755556		50	1	25/0/0		40	0.45	0/18/2
NW_010972687.1	6025029	NW_010972687.1:6025029	Yes	Yes	Yes		88	0.25		52	0.0384615	0/2/24		36	0.555556	2/16/0
NW_010972687.1	6025033	NW_010972687.1:6025033	Yes	Yes	Yes		84	0.738095		44	1	22/0/0		40	0.45	0/18/2
NW_010972687.1	7185527	NW_010972687.1:7185527	Yes	Yes	Yes		106	0.783019		60	1	30/0/0		46	0.5	1/21/1
NW_010972687.1	7185535	NW_010972687.1:7185535	Yes	No	No		112	0.883929		64	1	32/0/0		48	0.729167	11/13/0
NW_010972687.1	7185536	NW_010972687.1:7185536	Yes	No	No		106	0.896226		62	1	31/0/0		44	0.75	11/11/0
NW_010972687.1	7185539	NW_010972687.1:7185539	Yes	Yes	Yes		104	0.846154		64	1	32/0/0		40	0.6	4/16/0
NW_010972687.1	7185550	NW_010972687.1:7185550	Yes	Yes	Yes		108	0.814815		62	1	31/0/0		46	0.565217	3/20/0
NW_010972687.1	7185559	NW_010972687.1:7185559	Yes	Yes	Yes		106	0.849057		66	1	33/0/0		40	0.6	4/16/0
NW_010972689.1	336620	NW_010972689.1:336620	Yes	Yes	Yes		98	0.826531		58	1	29/0/0		40	0.575	4/15/1
NW_010972695.1	164656	NW_010972695.1:164656	Yes	No	Yes		86	0.872093		50	1	25/0/0		36	0.694444	8/9/1
NW_010972705.1	86029	NW_010972705.1:86029	Yes	Yes	Yes		110	0.181818		66	0	0/0/33		44	0.454545	0/20/2
NW_010972705.1	86043	NW_010972705.1:86043	Yes	Yes	Yes		88	0.772727		48	1	24/0/0		40	0.5	0/20/0
NW_010972705.1	86044	NW_010972705.1:86044	Yes	Yes	Yes		88	0.772727		48	1	24/0/0		40	0.5	0/20/0
NW_010972710.1	29593	NW_010972710.1:29593	Yes	Yes	Yes		108	0.194444		62	0.016129	0/1/30		46	0.434783	0/20/3
NW_010972710.1	29594	NW_010972710.1:29594	Yes	Yes	Yes		110	0.181818		64	0	0/0/32		46	0.434783	0/20/3
NW_010972710.1	29597	NW_010972710.1:29597	Yes	Yes	Yes		110	0.181818		64	0	0/0/32		46	0.434783	0/20/3
NW_010972710.1	29609	NW_010972710.1:29609	Yes	Yes	Yes		106	0.811321		60	1	30/0/0		46	0.565217	3/20/0
NW_010972710.1	29616	NW_010972710.1:29616	Yes	Yes	Yes		108	0.814815		62	1	31/0/0		46	0.565217	3/20/0
NW_010972710.1	29643	NW_010972710.1:29643	Yes	Yes	Yes		108	0.175926		64	0	0/0/32		44	0.431818	0/19/3
NW_010972714.1	67604	NW_010972714.1:67604	Yes	Yes	Yes		84	0.77381		44	1	22/0/0		40	0.525	2/17/1
NW_010972720.1	769466	NW_010972720.1:769466	Yes	No	Yes		102	0.245098		54	0.0740741	0/4/23		48	0.4375	0/21/3
NW_010972729.1	89969	NW_010972729.1:89969	Yes	Yes	Yes		88	0.875		60	1	30/0/0		28	0.607143	5/7/2
NW_010972742.1	4651010	NW_010972742.1:4651010	Yes	Yes	Yes		100	0.84		62	1	31/0/0		38	0.578947	4/14/1
NW_010972742.1	4651043	NW_010972742.1:4651043	Yes	Yes	Yes		94	0.840426		62	1	31/0/0		32	0.53125	2/13/1
NW_010972742.1	6487204	NW_010972742.1:6487204	Yes	Yes	Yes		112	0.839286		66	1	33/0/0		46	0.608696	5/18/0
NW_010972742.1	6487221	NW_010972742.1:6487221	Yes	Yes	Yes		98	0.877551		64	1	32/0/0		34	0.647059	5/12/0
NW_010972752.1	34091	NW_010972752.1:34091	Yes	No	Yes		108	0.111111		66	0	0/0/33		42	0.285714	0/12/9
NW_010972752.1	34109	NW_010972752.1:34109	Yes	Yes	Yes		108	0.138889		66	0	0/0/33		42	0.357143	0/15/6
NW_010972752.1	34146	NW_010972752.1:34146	Yes	No	No		106	0.0943396		66	0	0/0/33		40	0.25	0/10/10
NW_010972752.1	34230	NW_010972752.1:34230	Yes	Yes	Yes		92	0.891304		66	1	33/0/0		26	0.615385	3/10/0
NW_010972752.1	34238	NW_010972752.1:34238	Yes	Yes	Yes		88	0.886364		62	1	31/0/0		26	0.615385	3/10/0
NW_010972752.1	34293	NW_010972752.1:34293	Yes	Yes	Yes		92	0.891304		66	1	33/0/0		26	0.615385	3/10/0
NW_010972752.1	34297	NW_010972752.1:34297	Yes	Yes	Yes		90	0.888889		66	1	33/0/0		24	0.583333	2/10/0
NW_010972752.1	34308	NW_010972752.1:34308	Yes	No	No		88	0.943182		66	1	33/0/0		22	0.772727	6/5/0
NW_010972764.1	6846559	NW_010972764.1:6846559	Yes	Yes	Yes		96	0.78125		52	1	26/0/0		44	0.522727	2/19/1
NW_010972764.1	6846601	NW_010972764.1:6846601	Yes	Yes	Yes		98	0.765306		50	1	25/0/0		48	0.520833	2/21/1
NW_010972775.1	13064820	NW_010972775.1:13064820	Yes	Yes	Yes		96	0.854167		58	1	29/0/0		38	0.631579	5/14/0
NW_010972775.1	13064828	NW_010972775.1:13064828	Yes	Yes	Yes		102	0.784314		58	1	29/0/0		44	0.5	1/20/1
NW_010972775.1	13064829	NW_010972775.1:13064829	Yes	No	Yes		104	0.865385		58	1	29/0/0		46	0.695652	9/14/0
NW_010972775.1	13064850	NW_010972775.1:13064850	Yes	Yes	Yes		106	0.773585		58	1	29/0/0		48	0.5	1/22/1
NW_010972775.1	13064862	NW_010972775.1:13064862	Yes	Yes	Yes		100	0.83		56	1	28/0/0		44	0.613636	5/17/0
NW_010972775.1	13064877	NW_010972775.1:13064877	Yes	Yes	Yes		102	0.833333		58	1	29/0/0		44	0.613636	5/17/0
NW_010972775.1	13064885	NW_010972775.1:13064885	Yes	Yes	Yes		106	0.773585		58	1	29/0/0		48	0.5	1/22/1
NW_010972775.1	13064886	NW_010972775.1:13064886	Yes	No	Yes		106	0.858491		58	1	29/0/0		48	0.6875	9/15/0
NW_010972775.1	13064892	NW_010972775.1:13064892	Yes	Yes	Yes		106	0.773585		58	1	29/0/0		48	0.5	1/22/1
NW_010972775.1	13064895	NW_010972775.1:13064895	Yes	No	Yes		106	0.858491		58	1	29/0/0		48	0.6875	9/15/0
NW_010972775.1	13064918	NW_010972775.1:13064918	Yes	No	Yes		100	0.86		56	1	28/0/0		44	0.681818	8/14/0
NW_010972775.1	13064919	NW_010972775.1:13064919	Yes	Yes	Yes		104	0.778846		58	1	29/0/0		46	0.5	1/21/1
NW_010972775.1	13064925	NW_010972775.1:13064925	Yes	No	Yes		90	0.844444		48	1	24/0/0		42	0.666667	7/14/0
NW_010972775.1	24240507	NW_010972775.1:24240507	Yes	Yes	Yes		104	0.769231		62	1	31/0/0		42	0.428571	1/16/4
NW_010972776.1	4048478	NW_010972776.1:4048478	Yes	No	No		100	0.87		58	0.982759	28/1/0		42	0.714286	11/8/2
NW_010972787.1	118468	NW_010972787.1:118468	Yes	No	No		84	0.857143		50	1	25/0/0		34	0.647059	8/6/3
NW_010972798.1	6794190	NW_010972798.1:6794190	Yes	Yes	No		92	0.880435		62	1	31/0/0		30	0.633333	7/5/3
NW_010972798.1	6794217	NW_010972798.1:6794217	Yes	No	No		94	0.93617		66	1	33/0/0		28	0.785714	8/6/0
NW_010972798.1	6794229	NW_010972798.1:6794229	Yes	No	No		92	0.934783		64	1	32/0/0		28	0.785714	8/6/0
NW_010972823.1	10429	NW_010972823.1:10429	Yes	Yes	Yes		94	0.851064		64	0.984375	31/1/0		30	0.566667	2/13/0
NW_010972828.1	26306	NW_010972828.1:26306	Yes	Yes	Yes		96	0.822917		58	1	29/0/0		38	0.552632	2/17/0
NW_010972828.1	26312	NW_010972828.1:26312	Yes	Yes	Yes		98	0.826531		58	1	29/0/0		40	0.575	3/17/0
NW_010972828.1	26315	NW_010972828.1:26315	Yes	Yes	Yes		96	0.822917		58	1	29/0/0		38	0.552632	2/17/0
NW_010972828.1	26316	NW_010972828.1:26316	Yes	Yes	Yes		104	0.836538		64	1	32/0/0		40	0.575	3/17/0
NW_010972828.1	26317	NW_010972828.1:26317	Yes	Yes	Yes		104	0.173077		62	0	0/0/31		42	0.428571	0/18/3
NW_010972828.1	26319	NW_010972828.1:26319	Yes	Yes	Yes		100	0.83		62	1	31/0/0		38	0.552632	2/17/0
NW_010972828.1	26331	NW_010972828.1:26331	Yes	Yes	Yes		104	0.163462		62	0	0/0/31		42	0.404762	0/17/4
NW_010972828.1	26332	NW_010972828.1:26332	Yes	Yes	Yes		104	0.836538		66	1	33/0/0		38	0.552632	2/17/0
NW_010972828.1	26338	NW_010972828.1:26338	Yes	Yes	Yes		102	0.833333		64	1	32/0/0		38	0.552632	2/17/0
NW_010972828.1	26355	NW_010972828.1:26355	Yes	Yes	Yes		104	0.836538		64	1	32/0/0		40	0.575	3/17/0
NW_010972828.1	26373	NW_010972828.1:26373	Yes	Yes	Yes		104	0.836538		66	1	33/0/0		38	0.552632	2/17/0
NW_010972828.1	26400	NW_010972828.1:26400	Yes	Yes	Yes		82	0.914634		64	1	32/0/0		18	0.611111	2/7/0
NW_010972831.1	2377181	NW_010972831.1:2377181	Yes	No	No		86	0.0697674		54	0	0/0/27		32	0.1875	3/0/13
NW_010972831.1	9707232	NW_010972831.1:9707232	Yes	Yes	Yes		100	0.8		58	1	29/0/0		42	0.52381	1/20/0
NW_010972864.1	311066	NW_010972864.1:311066	Yes	Yes	Yes		104	0.884615		68	1	34/0/0		36	0.666667	6/12/0
NW_010972864.1	311068	NW_010972864.1:311068	Yes	Yes	Yes		110	0.890909		68	1	34/0/0		42	0.714286	9/12/0
NW_010972864.1	311071	NW_010972864.1:311071	Yes	Yes	Yes		106	0.839623		66	1	33/0/0		40	0.575	3/17/0
NW_010972864.1	311072	NW_010972864.1:311072	Yes	Yes	Yes		102	0.303922		64	0.125	0/8/24		38	0.605263	4/15/0
NW_010972864.1	311073	NW_010972864.1:311073	Yes	Yes	Yes		102	0.303922		64	0.125	0/8/24		38	0.605263	4/15/0
NW_010972864.1	311076	NW_010972864.1:311076	Yes	Yes	Yes		102	0.303922		64	0.125	0/8/24		38	0.605263	4/15/0
NW_010972864.1	311086	NW_010972864.1:311086	Yes	Yes	Yes		108	0.842593		68	1	34/0/0		40	0.575	3/17/0
NW_010972864.1	311106	NW_010972864.1:311106	Yes	Yes	Yes		108	0.861111		68	1	34/0/0		40	0.625	5/15/0
NW_010972864.1	2631377	NW_010972864.1:2631377	Yes	Yes	Yes		90	0.844444		60	1	30/0/0		30	0.533333	2/12/1
NW_010972864.1	4446717	NW_010972864.1:4446717	Yes	Yes	Yes		114	0.807018		68	1	34/0/0		46	0.521739	1/22/0
NW_010972864.1	4446726	NW_010972864.1:4446726	Yes	Yes	Yes		112	0.205357		66	0	0/0/33		46	0.5	0/23/0
NW_010972864.1	4446749	NW_010972864.1:4446749	Yes	Yes	Yes		114	0.798246		68	1	34/0/0		46	0.5	0/23/0
NW_010972864.1	4446752	NW_010972864.1:4446752	Yes	Yes	Yes		114	0.798246		68	1	34/0/0		46	0.5	0/23/0
NW_010972864.1	4446764	NW_010972864.1:4446764	Yes	Yes	Yes		110	0.190909		64	0	0/0/32		46	0.456522	0/21/2
NW_010972909.1	2304103	NW_010972909.1:2304103	Yes	Yes	Yes		90	0.833333		56	1	28/0/0		34	0.558824	2/15/0
NW_010972909.1	2304105	NW_010972909.1:2304105	Yes	Yes	Yes		86	0.313953		42	0.0238095	0/1/20		44	0.590909	4/18/0
NW_010972920.1	2771747	NW_010972920.1:2771747	Yes	Yes	Yes		110	0.809091		66	1	33/0/0		44	0.522727	1/21/0
NW_010972920.1	2771750	NW_010972920.1:2771750	Yes	Yes	Yes		108	0.814815		66	1	33/0/0		42	0.52381	1/20/0
NW_010972920.1	2771751	NW_010972920.1:2771751	Yes	Yes	Yes		108	0.805556		66	1	33/0/0		42	0.5	0/21/0
NW_010972920.1	2771755	NW_010972920.1:2771755	Yes	Yes	Yes		114	0.824561		66	1	33/0/0		48	0.583333	4/20/0
NW_010972920.1	2771758	NW_010972920.1:2771758	Yes	Yes	Yes		114	0.789474		66	1	33/0/0		48	0.5	0/24/0
NW_010972920.1	2771767	NW_010972920.1:2771767	Yes	Yes	Yes		112	0.821429		66	1	33/0/0		46	0.565217	3/20/0
NW_010972931.1	102899	NW_010972931.1:102899	Yes	Yes	Yes		88	0.761364		48	1	24/0/0		40	0.475	1/17/2
NW_010972942.1	7504097	NW_010972942.1:7504097	Yes	Yes	Yes		110	0.872727		66	1	33/0/0		44	0.681818	8/14/0
NW_010972962.1	1271608	NW_010972962.1:1271608	Yes	Yes	Yes		100	0.81		64	1	32/0/0		36	0.472222	4/9/5
NW_010972962.1	1271638	NW_010972962.1:1271638	Yes	Yes	Yes		84	0.892857		64	1	32/0/0		20	0.55	1/9/0
NW_010972962.1	5969568	NW_010972962.1:5969568	Yes	No	No		98	0.867347		56	0.982143	27/1/0		42	0.714286	14/2/5
NW_010972962.1	7145749	NW_010972962.1:7145749	Yes	No	No		82	0.914634		56	1	28/0/0		26	0.730769	6/7/0
NW_010972962.1	7145899	NW_010972962.1:7145899	Yes	No	No		92	0.913043		62	1	31/0/0		30	0.733333	7/8/0
NW_010972962.1	7605798	NW_010972962.1:7605798	Yes	Yes	Yes		88	0.204545		48	0	0/0/24		40	0.45	0/18/2
NW_010972962.1	7605818	NW_010972962.1:7605818	Yes	Yes	Yes		110	0.818182		62	1	31/0/0		48	0.583333	4/20/0
NW_010972962.1	7605823	NW_010972962.1:7605823	Yes	Yes	Yes		108	0.814815		62	1	31/0/0		46	0.565217	3/20/0
NW_010972970.1	2625	NW_010972970.1:2625	Yes	Yes	Yes		106	0.820755		66	1	33/0/0		40	0.525	1/19/0
NW_010972970.1	2639	NW_010972970.1:2639	Yes	Yes	Yes		106	0.820755		66	1	33/0/0		40	0.525	1/19/0
NW_010972970.1	2666	NW_010972970.1:2666	Yes	Yes	Yes		108	0.824074		68	1	34/0/0		40	0.525	1/19/0
NW_010972970.1	2668	NW_010972970.1:2668	Yes	Yes	Yes		116	0.163793		68	0	0/0/34		48	0.395833	0/19/5
NW_010972981.1	2989478	NW_010972981.1:2989478	Yes	Yes	Yes		82	0.939024		66	1	33/0/0		16	0.6875	3/5/0
NW_010972981.1	6815597	NW_010972981.1:6815597	Yes	No	No		98	0.928571		66	1	33/0/0		32	0.78125	9/7/0
NW_010972981.1	6815600	NW_010972981.1:6815600	Yes	No	No		98	0.0714286		64	0	0/0/32		34	0.205882	0/7/10
NW_010972981.1	6815698	NW_010972981.1:6815698	Yes	Yes	Yes		106	0.226415		62	0.0645161	0/4/27		44	0.454545	0/20/2
NW_010972981.1	6815758	NW_010972981.1:6815758	Yes	Yes	Yes		106	0.216981		62	0.0483871	0/3/28		44	0.454545	0/20/2
NW_010972991.1	3218350	NW_010972991.1:3218350	Yes	Yes	Yes		100	0.88		68	1	34/0/0		32	0.625	4/12/0
NW_010972991.1	12339036	NW_010972991.1:12339036	Yes	Yes	Yes		108	0.842593		66	1	33/0/0		42	0.595238	4/17/0
NW_010972991.1	12339038	NW_010972991.1:12339038	Yes	Yes	Yes		110	0.827273		66	1	33/0/0		44	0.568182	3/19/0
NW_010973002.1	6509371	NW_010973002.1:6509371	Yes	No	Yes		94	0.87234		56	1	28/0/0		38	0.684211	7/12/0
NW_010973002.1	6509380	NW_010973002.1:6509380	Yes	Yes	Yes		90	0.855556		56	1	28/0/0		34	0.617647	4/13/0
NW_010973002.1	6509391	NW_010973002.1:6509391	Yes	Yes	Yes		98	0.142857		56	0	0/0/28		42	0.333333	0/14/7
NW_010973002.1	6509412	NW_010973002.1:6509412	Yes	Yes	Yes		96	0.84375		56	1	28/0/0		40	0.625	5/15/0
NW_010973002.1	6509415	NW_010973002.1:6509415	Yes	Yes	Yes		96	0.854167		56	1	28/0/0		40	0.65	6/14/0
NW_010973002.1	6509416	NW_010973002.1:6509416	Yes	Yes	Yes		98	0.153061		56	0	0/0/28		42	0.357143	0/15/6
NW_010973002.1	6509427	NW_010973002.1:6509427	Yes	Yes	Yes		94	0.840426		54	1	27/0/0		40	0.625	5/15/0
NW_010973002.1	6509451	NW_010973002.1:6509451	Yes	No	No		82	0.134146		46	0	0/0/23		36	0.305556	0/11/7
NW_010973002.1	6509482	NW_010973002.1:6509482	Yes	Yes	Yes		102	0.852941		64	1	32/0/0		38	0.605263	6/11/2
NW_010973002.1	6509486	NW_010973002.1:6509486	Yes	Yes	Yes		96	0.84375		58	1	29/0/0		38	0.605263	6/11/2
NW_010973034.1	3223382	NW_010973034.1:3223382	Yes	Yes	Yes		104	0.846154		66	1	33/0/0		38	0.578947	4/14/1
NW_010973034.1	3223387	NW_010973034.1:3223387	Yes	Yes	Yes		102	0.843137		64	1	32/0/0		38	0.578947	4/14/1
NW_010973034.1	3223398	NW_010973034.1:3223398	Yes	Yes	Yes		96	0.833333		66	1	33/0/0		30	0.466667	0/14/1
NW_010973034.1	3223404	NW_010973034.1:3223404	Yes	Yes	Yes		88	0.818182		58	1	29/0/0		30	0.466667	0/14/1
NW_010973034.1	6128356	NW_010973034.1:6128356	Yes	Yes	Yes		100	0.83		60	1	30/0/0		40	0.575	3/17/0
NW_010973034.1	6128373	NW_010973034.1:6128373	Yes	Yes	Yes		100	0.83		60	1	30/0/0		40	0.575	3/17/0
NW_010973034.1	6128375	NW_010973034.1:6128375	Yes	Yes	Yes		100	0.16		58	0	0/0/29		42	0.380952	0/16/5
NW_010973041.1	3351242	NW_010973041.1:3351242	Yes	Yes	Yes		88	0.909091		66	1	33/0/0		22	0.636364	3/8/0
NW_010973092.1	20049818	NW_010973092.1:20049818	Yes	No	Yes		100	0.91		66	1	33/0/0		34	0.735294	8/9/0
NW_010973093.1	6279055	NW_010973093.1:6279055	Yes	Yes	Yes		116	0.818966		68	1	34/0/0		48	0.5625	3/21/0
NW_010973093.1	6279060	NW_010973093.1:6279060	Yes	Yes	Yes		116	0.818966		68	1	34/0/0		48	0.5625	3/21/0
NW_010973093.1	6279075	NW_010973093.1:6279075	Yes	Yes	Yes		116	0.818966		68	1	34/0/0		48	0.5625	3/21/0
NW_010973093.1	6279077	NW_010973093.1:6279077	Yes	Yes	Yes		116	0.818966		68	1	34/0/0		48	0.5625	3/21/0
NW_010973123.1	1488808	NW_010973123.1:1488808	Yes	Yes	Yes		110	0.209091		64	0	0/0/32		46	0.5	0/23/0
NW_010973123.1	1488814	NW_010973123.1:1488814	Yes	Yes	Yes		110	0.8		64	1	32/0/0		46	0.521739	1/22/0
NW_010973123.1	1488837	NW_010973123.1:1488837	Yes	Yes	Yes		108	0.203704		64	0	0/0/32		44	0.5	0/22/0
NW_010973123.1	4591143	NW_010973123.1:4591143	Yes	No	No		82	0.841463		34	1	17/0/0		48	0.729167	11/13/0
NW_010973148.1	192517	NW_010973148.1:192517	Yes	No	No		84	0.72619		42	0.928571	18/3/0		42	0.52381	2/18/1
NW_010973158.1	89097	NW_010973158.1:89097	Yes	Yes	Yes		96	0.822917		58	1	29/0/0		38	0.552632	5/11/3
NW_010973158.1	89099	NW_010973158.1:89099	Yes	Yes	Yes		98	0.826531		60	1	30/0/0		38	0.552632	5/11/3
NW_010973158.1	89111	NW_010973158.1:89111	Yes	Yes	Yes		82	0.158537		48	0	0/0/24		34	0.382353	1/11/5
NW_010973158.1	1090880	NW_010973158.1:1090880	Yes	Yes	Yes		82	0.829268		54	1	27/0/0		28	0.5	0/14/0
NW_010973158.1	1090887	NW_010973158.1:1090887	Yes	Yes	Yes		82	0.829268		54	1	27/0/0		28	0.5	0/14/0
NW_010973158.1	1575624	NW_010973158.1:1575624	Yes	Yes	Yes		88	0.147727		54	0	0/0/27		34	0.382353	0/13/4
NW_010973158.1	1575651	NW_010973158.1:1575651	Yes	Yes	Yes		84	0.869048		54	1	27/0/0		30	0.633333	4/11/0
NW_010973158.1	1575654	NW_010973158.1:1575654	Yes	No	Yes		86	0.872093		54	1	27/0/0		32	0.65625	5/11/0
NW_010973158.1	1575657	NW_010973158.1:1575657	Yes	No	Yes		86	0.872093		54	1	27/0/0		32	0.65625	5/11/0
NW_010973158.1	1575665	NW_010973158.1:1575665	Yes	No	Yes		86	0.872093		54	1	27/0/0		32	0.65625	5/11/0
NW_010973158.1	1575666	NW_010973158.1:1575666	Yes	No	Yes		82	0.865854		50	1	25/0/0		32	0.65625	5/11/0
NW_010973158.1	1575668	NW_010973158.1:1575668	Yes	No	Yes		84	0.869048		52	1	26/0/0		32	0.65625	5/11/0
NW_010973158.1	1575677	NW_010973158.1:1575677	Yes	No	Yes		82	0.865854		50	1	25/0/0		32	0.65625	5/11/0
NW_010973158.1	1575681	NW_010973158.1:1575681	Yes	No	Yes		82	0.865854		50	1	25/0/0		32	0.65625	5/11/0
NW_010973158.1	1575682	NW_010973158.1:1575682	Yes	No	Yes		86	0.139535		54	0.0185185	0/1/26		32	0.34375	0/11/5
NW_010973158.1	1575685	NW_010973158.1:1575685	Yes	No	Yes		82	0.865854		50	1	25/0/0		32	0.65625	5/11/0
NW_010973158.1	1593623	NW_010973158.1:1593623	Yes	Yes	Yes		84	0.833333		52	1	26/0/0		32	0.5625	3/12/1
NW_010973158.1	1593626	NW_010973158.1:1593626	Yes	Yes	Yes		88	0.840909		56	1	28/0/0		32	0.5625	3/12/1
NW_010973158.1	1593641	NW_010973158.1:1593641	Yes	Yes	Yes		90	0.844444		58	1	29/0/0		32	0.5625	3/12/1
NW_010973158.1	1790525	NW_010973158.1:1790525	Yes	Yes	Yes		102	0.735294		58	0.982759	28/1/0		44	0.409091	0/18/4
NW_010973158.1	1790532	NW_010973158.1:1790532	Yes	Yes	Yes		102	0.745098		58	1	29/0/0		44	0.409091	0/18/4
NW_010973158.1	1790534	NW_010973158.1:1790534	Yes	Yes	Yes		102	0.745098		58	1	29/0/0		44	0.409091	0/18/4
NW_010973158.1	1790539	NW_010973158.1:1790539	Yes	Yes	Yes		102	0.745098		58	1	29/0/0		44	0.409091	0/18/4
NW_010973158.1	1790543	NW_010973158.1:1790543	Yes	Yes	Yes		102	0.745098		58	1	29/0/0		44	0.409091	0/18/4
NW_010973158.1	1790548	NW_010973158.1:1790548	Yes	Yes	Yes		100	0.74		56	1	28/0/0		44	0.409091	0/18/4
NW_010973158.1	1790552	NW_010973158.1:1790552	Yes	Yes	Yes		102	0.745098		58	1	29/0/0		44	0.409091	0/18/4
NW_010973158.1	1790568	NW_010973158.1:1790568	Yes	Yes	Yes		98	0.27551		54	0	0/0/27		44	0.613636	5/17/0
NW_010973158.1	2152305	NW_010973158.1:2152305	Yes	Yes	Yes		108	0.805556		64	1	32/0/0		44	0.522727	1/21/0
NW_010973158.1	2152306	NW_010973158.1:2152306	Yes	Yes	Yes		108	0.805556		64	1	32/0/0		44	0.522727	1/21/0
NW_010973158.1	4290600	NW_010973158.1:4290600	Yes	Yes	Yes		100	0.83		64	1	32/0/0		36	0.527778	3/13/2
NW_010973158.1	4290621	NW_010973158.1:4290621	Yes	Yes	Yes		92	0.195652		52	0	0/0/26		40	0.45	2/14/4
NW_010973158.1	4290622	NW_010973158.1:4290622	Yes	Yes	Yes		100	0.81		60	1	30/0/0		40	0.525	3/15/2
NW_010973166.1	4845057	NW_010973166.1:4845057	Yes	No	No		102	0.911765		64	1	32/0/0		38	0.763158	10/9/0
NW_010973166.1	4845080	NW_010973166.1:4845080	Yes	No	No		102	0.911765		64	1	32/0/0		38	0.763158	10/9/0
NW_010973166.1	4845115	NW_010973166.1:4845115	Yes	No	No		102	0.911765		64	1	32/0/0		38	0.763158	10/9/0
NW_010973166.1	4845265	NW_010973166.1:4845265	Yes	No	Yes		92	0.891304		60	1	30/0/0		32	0.6875	7/8/1
NW_010973166.1	4846289	NW_010973166.1:4846289	Yes	Yes	Yes		98	0.826531		56	1	28/0/0		42	0.595238	4/17/0
NW_010973166.1	4846294	NW_010973166.1:4846294	Yes	Yes	Yes		104	0.173077		60	0	0/0/30		44	0.409091	0/18/4
NW_010973166.1	4846321	NW_010973166.1:4846321	Yes	Yes	Yes		102	0.205882		60	0.0333333	0/2/28		42	0.452381	1/17/3
NW_010973166.1	4846324	NW_010973166.1:4846324	Yes	Yes	Yes		102	0.205882		60	0.0333333	0/2/28		42	0.452381	1/17/3
NW_010973166.1	4846352	NW_010973166.1:4846352	Yes	No	No		90	0.922222		58	1	29/0/0		32	0.78125	9/7/0
NW_010973166.1	4846356	NW_010973166.1:4846356	Yes	Yes	Yes		106	0.839623		62	1	31/0/0		44	0.613636	5/17/0
NW_010973166.1	4846366	NW_010973166.1:4846366	Yes	Yes	Yes		96	0.854167		58	1	29/0/0		38	0.631579	5/14/0
NW_010973166.1	4846378	NW_010973166.1:4846378	Yes	Yes	Yes		104	0.836538		62	1	31/0/0		42	0.595238	4/17/0
NW_010973166.1	4846382	NW_010973166.1:4846382	Yes	Yes	Yes		102	0.205882		60	0.0333333	0/2/28		42	0.452381	1/17/3
NW_010973166.1	4846383	NW_010973166.1:4846383	Yes	Yes	Yes		98	0.826531		56	1	28/0/0		42	0.595238	4/17/0
NW_010973187.1	6130576	NW_010973187.1:6130576	Yes	Yes	Yes		96	0.854167		66	1	33/0/0		30	0.533333	1/14/0
NW_010973188.1	791632	NW_010973188.1:791632	Yes	No	Yes		98	0.908163		62	1	31/0/0		36	0.75	9/9/0
NW_010973231.1	11829	NW_010973231.1:11829	Yes	No	Yes		114	0.894737		68	1	34/0/0		46	0.73913	11/12/0
NW_010973231.1	11861	NW_010973231.1:11861	No	No	Yes		108	0.685185		62	0.548387	3/28/0		46	0.869565	17/6/0
NW_010973231.1	12043	NW_010973231.1:12043	Yes	No	No		112	0.892857		68	1	34/0/0		44	0.727273	10/12/0
NW_010973244.1	746888	NW_010973244.1:746888	Yes	No	No		88	0.931818		58	1	29/0/0		30	0.8	9/6/0
NW_010973244.1	746892	NW_010973244.1:746892	Yes	No	No		86	0.930233		58	1	29/0/0		28	0.785714	8/6/0
NW_010973244.1	4517607	NW_010973244.1:4517607	Yes	Yes	Yes		92	0.815217		66	1	33/0/0		26	0.346154	0/9/4
NW_010973244.1	4517626	NW_010973244.1:4517626	Yes	Yes	Yes		82	0.231707		54	0	0/0/27		28	0.678571	5/9/0
NW_010973244.1	4517627	NW_010973244.1:4517627	Yes	Yes	Yes		84	0.261905		54	0.0185185	0/1/26		30	0.7	6/9/0
NW_010973244.1	4517631	NW_010973244.1:4517631	Yes	Yes	Yes		84	0.25		54	0.0185185	0/1/26		30	0.666667	5/10/0
NW_010973244.1	4517677	NW_010973244.1:4517677	Yes	Yes	Yes		94	0.808511		66	1	33/0/0		28	0.357143	0/10/4
NW_010973244.1	4517679	NW_010973244.1:4517679	Yes	Yes	Yes		94	0.808511		66	1	33/0/0		28	0.357143	0/10/4
NW_010973244.1	4906942	NW_010973244.1:4906942	Yes	Yes	Yes		92	0.858696		54	1	27/0/0		38	0.657895	6/13/0
NW_010973244.1	4906944	NW_010973244.1:4906944	Yes	Yes	Yes		94	0.148936		54	0	0/0/27		40	0.35	0/14/6
NW_010973244.1	4906953	NW_010973244.1:4906953	Yes	Yes	Yes		82	0.841463		52	1	26/0/0		30	0.566667	2/13/0
NW_010973244.1	4906954	NW_010973244.1:4906954	Yes	Yes	Yes		94	0.159574		54	0	0/0/27		40	0.375	0/15/5
NW_010973244.1	4906959	NW_010973244.1:4906959	Yes	Yes	Yes		90	0.855556		54	1	27/0/0		36	0.638889	5/13/0
NW_010973244.1	4906979	NW_010973244.1:4906979	Yes	No	Yes		96	0.875		56	1	28/0/0		40	0.7	8/12/0
NW_010973244.1	4906992	NW_010973244.1:4906992	Yes	Yes	Yes		94	0.851064		54	1	27/0/0		40	0.65	6/14/0
NW_010973244.1	4906994	NW_010973244.1:4906994	Yes	Yes	Yes		92	0.858696		56	1	28/0/0		36	0.638889	5/13/0
NW_010973276.1	1080664	NW_010973276.1:1080664	Yes	No	No		82	0.646341		48	0.8125	17/5/2		34	0.411765	5/4/8
NW_010973285.1	1803626	NW_010973285.1:1803626	Yes	No	No		84	0.5		60	0.366667	8/6/16		24	0.833333	10/0/2
NW_010973285.1	3181462	NW_010973285.1:3181462	Yes	Yes	Yes		100	0.17		62	0	0/0/31		38	0.447368	0/17/2
NW_010973285.1	4352761	NW_010973285.1:4352761	Yes	Yes	Yes		100	0.71		56	1	28/0/0		44	0.340909	1/13/8
NW_010973285.1	4352782	NW_010973285.1:4352782	Yes	Yes	Yes		100	0.71		56	1	28/0/0		44	0.340909	0/15/7
NW_010973285.1	4352809	NW_010973285.1:4352809	Yes	Yes	Yes		102	0.715686		58	1	29/0/0		44	0.340909	0/15/7
NW_010973285.1	4352818	NW_010973285.1:4352818	Yes	Yes	Yes		104	0.721154		60	1	30/0/0		44	0.340909	0/15/7
NW_010973285.1	4352830	NW_010973285.1:4352830	Yes	Yes	Yes		104	0.721154		60	1	30/0/0		44	0.340909	0/15/7
NW_010973285.1	4352831	NW_010973285.1:4352831	Yes	Yes	Yes		104	0.721154		60	1	30/0/0		44	0.340909	0/15/7
NW_010973285.1	4352833	NW_010973285.1:4352833	Yes	Yes	Yes		104	0.721154		60	1	30/0/0		44	0.340909	0/15/7
NW_010973285.1	4352836	NW_010973285.1:4352836	Yes	Yes	Yes		104	0.721154		60	1	30/0/0		44	0.340909	0/15/7
NW_010973285.1	4352839	NW_010973285.1:4352839	Yes	Yes	Yes		104	0.721154		60	1	30/0/0		44	0.340909	0/15/7
NW_010973285.1	4352841	NW_010973285.1:4352841	Yes	Yes	Yes		102	0.715686		58	1	29/0/0		44	0.340909	0/15/7
NW_010973285.1	4352842	NW_010973285.1:4352842	Yes	Yes	Yes		104	0.721154		60	1	30/0/0		44	0.340909	0/15/7
NW_010973316.1	3827117	NW_010973316.1:3827117	Yes	No	No		96	0.916667		58	1	29/0/0		38	0.789474	11/8/0
NW_010973325.1	1167722	NW_010973325.1:1167722	Yes	Yes	Yes		94	0.787234		54	0.981481	26/1/0		40	0.525	2/17/1
NW_010973325.1	3607668	NW_010973325.1:3607668	Yes	Yes	Yes		106	0.867925		66	1	33/0/0		40	0.65	6/14/0
NW_010973325.1	3607686	NW_010973325.1:3607686	Yes	Yes	Yes		98	0.867347		66	1	33/0/0		32	0.59375	3/13/0
NW_010973325.1	3607688	NW_010973325.1:3607688	Yes	Yes	Yes		114	0.798246		66	1	33/0/0		48	0.520833	1/23/0
NW_010973325.1	3607692	NW_010973325.1:3607692	Yes	Yes	Yes		98	0.867347		66	1	33/0/0		32	0.59375	3/13/0
NW_010973325.1	3607702	NW_010973325.1:3607702	Yes	No	Yes		96	0.3125		54	0.148148	0/8/19		42	0.52381	1/20/0
NW_010973325.1	3607707	NW_010973325.1:3607707	Yes	Yes	Yes		96	0.854167		64	0.984375	31/1/0		32	0.59375	3/13/0
NW_010973325.1	3607711	NW_010973325.1:3607711	Yes	Yes	Yes		98	0.867347		66	1	33/0/0		32	0.59375	3/13/0
NW_010973409.1	2437222	NW_010973409.1:2437222	Yes	Yes	Yes		110	0.863636		66	1	33/0/0		44	0.659091	7/15/0
NW_010973409.1	2437277	NW_010973409.1:2437277	Yes	No	No		100	0.93		68	1	34/0/0		32	0.78125	9/7/0
NW_010973450.1	1920001	NW_010973450.1:1920001	Yes	No	No		82	0.536585		52	0.403846	6/9/11		30	0.766667	9/5/1

## Sheet: ST3
Supporting Table 3. Pairwise estimates of kinship1 for samples2 from HG. Details in Supplemental File 1.
	NGHG001	NGHG002	NGHG004	NGHG005	NGHG008	NGHG011	NGHG015	NGHG022	NGHG003	NGHG006	NGHG007	NGHG010
NGHG001	0.5	-0.225369	-0.155093	-0.266753	-0.213942	-0.278846	-0.327546	-0.256158	-0.363248	-0.266304	-0.241546	-0.306167
NGHG002	-0.225369	0.5	-0.0723938	-0.0639401	-0.0516252	-0.0907216	-0.147321	-0.113226	-0.0970217	-0.0992366	-0.0776749	-0.111261
NGHG004	-0.155093	-0.0723938	0.5	-0.0606061	-0.0421687	-0.0769231	-0.143926	-0.0744863	-0.112637	-0.0849673	-0.0861742	-0.0837283
NGHG005	-0.266753	-0.0639401	-0.0606061	0.5	-0.0670974	-0.119205	-0.106328	-0.0566528	-0.136792	-0.0830097	-0.0398472	-0.115679
NGHG008	-0.213942	-0.0516252	-0.0421687	-0.0670974	0.5	0.00319927	-0.173111	-0.0790155	-0.122248	-0.0987603	-0.095521	-0.102707
NGHG011	-0.278846	-0.0907216	-0.0769231	-0.119205	0.00319927	0.5	-0.11425	-0.0567591	-0.0973077	-0.0960925	-0.120741	-0.118839
NGHG015	-0.327546	-0.147321	-0.143926	-0.106328	-0.173111	-0.11425	0.5	-0.0946677	-0.133285	-0.106399	-0.184762	-0.177259
NGHG022	-0.256158	-0.113226	-0.0744863	-0.0566528	-0.0790155	-0.0567591	-0.0946677	0.5	-0.0879491	-0.0664122	-0.0979853	-0.105945
NGHG003	-0.363248	-0.0970217	-0.112637	-0.136792	-0.122248	-0.0973077	-0.133285	-0.0879491	0.5	-0.0467877	-0.160103	-0.127615
NGHG006	-0.266304	-0.0992366	-0.0849673	-0.0830097	-0.0987603	-0.0960925	-0.106399	-0.0664122	-0.0467877	0.5	-0.114973	-0.120357
NGHG007	-0.241546	-0.0776749	-0.0861742	-0.0398472	-0.095521	-0.120741	-0.184762	-0.0979853	-0.160103	-0.114973	0.5	-0.137887
NGHG010	-0.306167	-0.111261	-0.0837283	-0.115679	-0.102707	-0.118839	-0.177259	-0.105945	-0.127615	-0.120357	-0.137887	0.5
1Pairwise estimate of kinship - >0.354 duplicate or monozygotic twin, [0.177, 0.354] 1st-degree relationship, [0.0884, 0.177] 2nd-degree relationship, and [0.0442, 0.0884] 3rd-degree relationship.
Estimates performed in SNPrelate package follwoing Manichaikul, A., Mychaleckyj, J. C., Rich, S. S., Daly, K., Sale, M., & Chen, W. M. (2010). Robust relationship inference in genome-wide association studies. Bioinformatics, 26(22), 2867-2873.
2sample names correspond to the Perl Code in Supporting Table 1

## Sheet: ST4
Supporting Table 4. Pairwise estimates of kinship1 for samples2 from North America (HG is excluded). Details in Supporting File 1.
	NGAK001	NGAK002	NGAK003	NGAK004	NGAK005	NGAK006	NGAK007	NGAK008	NGAK009	NGAK010	NGAK011	NGAK012	NGAK013	NGAK014	NGAK015	NGAK016	NGAK017	NGAK018	NGAK019	NGAK020	NGAK021	NGAK022	NGAK023	NGAK024	NGAK025	NGAK026	NGAK027	NGAK028	NGAK029	NGAK030	NGAK031	NGAK032	NGAK033	NGAK034	NGAK035	NGAK036	NGBC001	NGBC002	NGBC003	NGBC004	NGBC005	NGBC006	NGBC008	NGBC009	NGBC011	NGBC012	NGBC013	NGBC014	NGBC015
NGAK001	0.5	-0.208039	-0.179562	-0.160835	-0.13981	-0.178424	-0.212291	-0.142785	-0.134053	-0.122598	-0.167745	-0.159981	-0.16659	-0.136446	-0.166915	-0.191755	-0.151975	-0.155025	-0.169694	-0.165754	-0.0987941	-0.254706	-0.152034	-0.125	-0.158293	0.112057	-0.16983	-0.146006	-0.146411	-0.163609	-0.147129	-0.137681	-0.147509	-0.148515	-0.145415	-0.145631	-0.262216	-0.156178	-0.185235	-0.173139	-0.149775	-0.161786	-0.124827	-0.17515	-0.15783	-0.133481	-0.431373	-0.186832	-0.172958
NGAK002	-0.208039	0.5	-0.236341	-0.11875	-0.203151	-0.157895	-0.222418	-0.23227	-0.218644	-0.247834	-0.135303	-0.228849	-0.151223	-0.244463	-0.202522	-0.1886	-0.147593	-0.14554	-0.268739	-0.226148	-0.195423	-0.186916	-0.22331	-0.252132	-0.169444	-0.215146	-0.158291	-0.204062	-0.164416	-0.215074	-0.235569	-0.198816	-0.228761	-0.212914	-0.166185	-0.241725	-0.247166	-0.24424	-0.183301	-0.233733	-0.232906	-0.233728	-0.223881	-0.190035	-0.234589	-0.222172	-0.315543	-0.273955	-0.217213
NGAK003	-0.179562	-0.236341	0.5	-0.150924	-0.121306	-0.167689	-0.178328	-0.154212	-0.12862	-0.143929	-0.188272	-0.14228	-0.166233	-0.13774	-0.15821	-0.168204	-0.146606	-0.146688	-0.176471	-0.158796	-0.119965	-0.289216	-0.135069	-0.167645	-0.181445	-0.131824	-0.170822	-0.164226	-0.18151	-0.17345	-0.129768	-0.142095	-0.177715	-0.18487	-0.13648	-0.123767	-0.270732	-0.140264	-0.230013	-0.19196	-0.162487	-0.244748	-0.173898	-0.147632	-0.160602	-0.158943	-0.459424	-0.172906	-0.186902
NGAK004	-0.160835	-0.11875	-0.150924	0.5	-0.108268	-0.046683	-0.215209	-0.150109	-0.0833333	-0.0954677	-0.0701439	-0.139826	-0.0667557	-0.101299	-0.104268	-0.089073	-0.0875773	-0.0630456	-0.151557	-0.167666	-0.0911935	-0.143579	-0.11349	-0.143329	-0.145857	-0.0973451	-0.0716389	-0.133782	-0.0960888	-0.117078	-0.107524	-0.12975	-0.13249	-0.126749	-0.144458	-0.122736	-0.242091	-0.147713	-0.198418	-0.140853	-0.151268	-0.192742	-0.116235	-0.100811	-0.099445	-0.126959	-0.468468	-0.111753	-0.0903583
NGAK005	-0.13981	-0.203151	-0.121306	-0.108268	0.5	-0.13776	-0.1491	-0.119686	-0.0871352	-0.100213	-0.132317	-0.12615	-0.110554	-0.110282	-0.140986	-0.161621	-0.122961	-0.104881	-0.125414	-0.113258	-0.0976962	-0.321995	-0.125854	-0.105076	-0.117934	-0.127632	-0.119367	-0.149695	-0.120593	-0.132867	-0.109866	-0.112789	-0.132127	-0.130172	-0.133866	-0.109703	-0.269137	-0.163441	-0.239295	-0.156624	-0.140432	-0.197368	-0.145889	-0.0828959	-0.0906616	-0.108512	-0.479275	-0.11231	-0.149954
NGAK006	-0.178424	-0.157895	-0.167689	-0.046683	-0.13776	0.5	-0.185168	-0.142507	-0.114192	-0.127397	-0.0949124	-0.167672	-0.0674948	-0.112272	-0.119838	-0.104015	-0.0889381	-0.100729	-0.152874	-0.125231	-0.0937776	-0.185027	-0.125874	-0.116025	-0.148865	-0.126479	-0.0686275	-0.185275	-0.106684	-0.14424	-0.116274	-0.140702	-0.133504	-0.126798	-0.161105	-0.141133	-0.254244	-0.114491	-0.191776	-0.167351	-0.156447	-0.15942	-0.162483	-0.0982385	-0.122467	-0.110507	-0.471467	-0.127067	-0.138498
NGAK007	-0.212291	-0.222418	-0.178328	-0.215209	-0.1491	-0.185168	0.5	-0.178877	-0.153654	-0.136905	-0.257273	-0.200358	-0.230496	-0.163559	-0.215074	-0.20283	-0.19837	-0.210289	-0.175197	-0.18622	-0.148214	-0.286243	-0.186792	-0.175174	-0.186888	-0.199272	-0.231429	-0.165245	-0.203652	-0.209646	-0.172237	-0.181655	-0.17493	-0.201107	-0.176907	-0.187722	-0.265704	-0.210172	-0.218617	-0.230841	-0.276786	-0.204849	-0.202273	-0.21332	-0.233577	-0.216926	-0.422489	-0.24026	-0.205051
NGAK008	-0.142785	-0.23227	-0.154212	-0.150109	-0.119686	-0.142507	-0.178877	0.5	-0.126543	-0.122958	-0.145721	-0.134705	-0.143174	-0.113174	-0.137775	-0.147104	-0.130819	-0.157514	-0.158184	-0.12823	-0.11005	-0.311164	-0.147751	-0.121277	-0.127106	-0.131373	-0.145472	-0.162803	-0.143056	-0.135162	-0.133855	-0.141092	-0.131211	-0.122669	-0.133751	-0.124706	-0.252488	-0.146089	-0.218959	-0.164398	-0.162527	-0.161905	-0.151567	-0.13276	-0.131542	-0.126676	-0.42973	-0.174607	-0.154038
NGAK009	-0.134053	-0.218644	-0.12862	-0.0833333	-0.0871352	-0.114192	-0.153654	-0.126543	0.5	-0.0769231	-0.129542	-0.125778	-0.0885886	-0.070897	-0.125	-0.161638	-0.112076	-0.10129	-0.140367	-0.116488	-0.0861244	-0.301744	-0.106587	-0.0642288	-0.115722	-0.0997577	-0.11132	-0.118525	-0.13256	-0.0926979	-0.0852713	-0.105071	-0.113014	-0.0968873	-0.125579	-0.101956	-0.267073	-0.150409	-0.199689	-0.150048	-0.14743	-0.147685	-0.131841	-0.126065	-0.0723946	-0.113171	-0.409091	-0.118953	-0.10582
NGAK010	-0.122598	-0.247834	-0.143929	-0.0954677	-0.100213	-0.127397	-0.136905	-0.122958	-0.0769231	0.5	-0.113377	-0.108574	-0.0892998	-0.0745968	-0.12304	-0.190081	-0.114187	-0.103696	-0.114246	-0.100044	-0.0750515	-0.314685	-0.0986842	-0.0832124	-0.117564	-0.0751154	-0.13764	-0.106557	-0.111205	-0.129503	-0.0676692	-0.118732	-0.103782	-0.130258	-0.104327	-0.122837	-0.27916	-0.144456	-0.23107	-0.17668	-0.146846	-0.16983	-0.133744	-0.125333	-0.0699918	-0.110229	-0.47526	-0.112374	-0.143413
NGAK011	-0.167745	-0.135303	-0.188272	-0.0701439	-0.132317	-0.0949124	-0.257273	-0.145721	-0.129542	-0.113377	0.5	-0.15549	-0.0975881	-0.0986381	-0.125729	-0.138468	-0.083734	-0.101974	-0.164595	-0.145815	-0.125	-0.184211	-0.171816	-0.108077	-0.146307	-0.102929	-0.0866206	-0.184211	-0.0901771	-0.141392	-0.127451	-0.165274	-0.146918	-0.136241	-0.129327	-0.11495	-0.291866	-0.142142	-0.245365	-0.182536	-0.133412	-0.152002	-0.144721	-0.117623	-0.105994	-0.0803865	-0.480964	-0.119234	-0.157057
NGAK012	-0.159981	-0.228849	-0.14228	-0.139826	-0.12615	-0.167672	-0.200358	-0.134705	-0.125778	-0.108574	-0.15549	0.5	-0.147765	-0.113255	-0.137002	-0.133637	-0.138079	-0.157559	-0.1363	-0.135184	-0.116994	-0.308957	-0.15314	-0.114599	-0.133398	-0.129366	-0.136263	-0.138931	-0.159722	-0.144533	-0.107235	-0.120232	-0.166742	-0.143123	-0.13856	-0.117699	-0.266155	-0.168099	-0.246231	-0.186052	-0.160315	-0.188231	-0.160414	-0.1464	-0.133086	-0.118598	-0.469415	-0.163732	-0.143607
NGAK013	-0.16659	-0.151223	-0.166233	-0.0667557	-0.110554	-0.0674948	-0.230496	-0.143174	-0.0885886	-0.0892998	-0.0975881	-0.147765	0.5	-0.111597	-0.0899281	-0.0887522	-0.0547945	-0.0586581	-0.146116	-0.147611	-0.0923107	-0.157336	-0.135197	-0.11494	-0.157338	-0.0979117	-0.0811881	-0.143939	-0.081323	-0.141333	-0.0896675	-0.161684	-0.126488	-0.134125	-0.152195	-0.141687	-0.245298	-0.121681	-0.225816	-0.175189	-0.120345	-0.130981	-0.122183	-0.096563	-0.112109	-0.094485	-0.480625	-0.122492	-0.139599
NGAK014	-0.136446	-0.244463	-0.13774	-0.101299	-0.110282	-0.112272	-0.163559	-0.113174	-0.070897	-0.0745968	-0.0986381	-0.113255	-0.111597	0.5	-0.111228	-0.151086	-0.118563	-0.106003	-0.106488	-0.083719	-0.0963173	-0.250558	-0.114011	-0.0806984	-0.122458	-0.100772	-0.112937	-0.109014	-0.121206	-0.127678	-0.0893513	-0.131063	-0.101363	-0.0964175	-0.099723	-0.11204	-0.256421	-0.131038	-0.19033	-0.178012	-0.148649	-0.143604	-0.154275	-0.108824	-0.0799758	-0.0932523	-0.495431	-0.115539	-0.124138
NGAK015	-0.166915	-0.202522	-0.15821	-0.104268	-0.140986	-0.119838	-0.215074	-0.137775	-0.125	-0.12304	-0.125729	-0.137002	-0.0899281	-0.111228	0.5	-0.14696	-0.140998	-0.0967043	-0.13771	-0.129085	-0.114657	-0.200198	-0.12998	-0.121244	-0.182238	-0.104497	-0.132567	-0.145016	-0.106456	-0.147541	-0.126434	-0.169617	-0.146895	-0.123243	-0.16546	-0.129847	-0.295605	-0.132337	-0.212324	-0.198409	-0.145576	-0.180328	-0.139372	-0.144524	-0.116998	-0.114086	-0.454244	-0.123157	-0.104457
NGAK016	-0.191755	-0.1886	-0.168204	-0.089073	-0.161621	-0.104015	-0.20283	-0.147104	-0.161638	-0.190081	-0.138468	-0.133637	-0.0887522	-0.151086	-0.14696	0.5	-0.14761	-0.112004	-0.183022	-0.166254	-0.142717	-0.231579	-0.155053	-0.140571	-0.151225	-0.164628	-0.134875	-0.172067	-0.136922	-0.145005	-0.155572	-0.14544	-0.166667	-0.165211	-0.17519	-0.182798	-0.255042	-0.16956	-0.177683	-0.173654	-0.157967	-0.137943	-0.165254	-0.162376	-0.173766	-0.15239	-0.489612	-0.172671	-0.168462
NGAK017	-0.151975	-0.147593	-0.146606	-0.0875773	-0.122961	-0.0889381	-0.19837	-0.130819	-0.112076	-0.114187	-0.083734	-0.138079	-0.0547945	-0.118563	-0.140998	-0.14761	0.5	-0.0688468	-0.156849	-0.156982	-0.13073	-0.169509	-0.145633	-0.0966243	-0.131476	-0.106106	-0.0597592	-0.163976	-0.101266	-0.129231	-0.115848	-0.155139	-0.135933	-0.143981	-0.133813	-0.112391	-0.2316	-0.136006	-0.184227	-0.154657	-0.132104	-0.145753	-0.157227	-0.0843322	-0.128463	-0.111688	-0.454427	-0.135408	-0.119517
NGAK018	-0.155025	-0.14554	-0.146688	-0.0630456	-0.104881	-0.100729	-0.210289	-0.157514	-0.10129	-0.103696	-0.101974	-0.157559	-0.0586581	-0.106003	-0.0967043	-0.112004	-0.0688468	0.5	-0.167659	-0.140935	-0.118202	-0.184805	-0.146723	-0.132463	-0.136687	-0.0967249	-0.0956368	-0.155449	-0.115149	-0.139942	-0.125876	-0.130882	-0.151573	-0.113358	-0.142747	-0.103524	-0.283003	-0.144177	-0.209503	-0.149177	-0.158316	-0.151786	-0.166667	-0.0990991	-0.105903	-0.0922727	-0.493056	-0.10479	-0.11408
NGAK019	-0.169694	-0.268739	-0.176471	-0.151557	-0.125414	-0.152874	-0.175197	-0.158184	-0.140367	-0.114246	-0.164595	-0.1363	-0.146116	-0.106488	-0.13771	-0.183022	-0.156849	-0.167659	0.5	-0.146295	-0.124024	-0.309069	-0.139366	-0.103958	-0.166581	-0.125346	-0.134875	-0.14755	-0.152659	-0.146807	-0.129153	-0.142255	-0.142787	-0.124623	-0.157344	-0.130186	-0.238481	-0.175884	-0.192751	-0.170968	-0.165414	-0.180272	-0.141247	-0.153046	-0.161694	-0.13854	-0.512605	-0.157645	-0.1635
NGAK020	-0.165754	-0.226148	-0.158796	-0.167666	-0.113258	-0.125231	-0.18622	-0.12823	-0.116488	-0.100044	-0.145815	-0.135184	-0.147611	-0.083719	-0.129085	-0.166254	-0.156982	-0.140935	-0.146295	0.5	-0.07689	-0.261391	-0.14029	-0.109422	-0.104559	-0.0951123	-0.109459	-0.128454	-0.154346	-0.123048	-0.13172	-0.128064	-0.123034	-0.104414	-0.129741	-0.115594	-0.232787	-0.126997	-0.223803	-0.153513	-0.126379	-0.179134	-0.135751	-0.138711	-0.143382	-0.134475	-0.487968	-0.132458	-0.124064
NGAK021	-0.0987941	-0.195423	-0.119965	-0.0911935	-0.0976962	-0.0937776	-0.148214	-0.11005	-0.0861244	-0.0750515	-0.125	-0.116994	-0.0923107	-0.0963173	-0.114657	-0.142717	-0.13073	-0.118202	-0.124024	-0.07689	0.5	-0.290072	-0.0979573	-0.0880114	-0.106232	-0.0766998	-0.109149	-0.0951918	-0.132974	-0.105074	-0.0625261	-0.0904784	-0.0886957	-0.105787	-0.0895872	-0.0935221	-0.219313	-0.126582	-0.182441	-0.154116	-0.128332	-0.122796	-0.139063	-0.10497	-0.0961857	-0.0832612	-0.43078	-0.096231	-0.109729
NGAK022	-0.254706	-0.186916	-0.289216	-0.143579	-0.321995	-0.185027	-0.286243	-0.311164	-0.301744	-0.314685	-0.184211	-0.308957	-0.157336	-0.250558	-0.200198	-0.231579	-0.169509	-0.184805	-0.309069	-0.261391	-0.290072	0.5	-0.287286	-0.20317	-0.25	-0.266627	-0.203883	-0.230818	-0.200634	-0.236973	-0.292442	-0.304348	-0.328571	-0.271991	-0.24426	-0.280374	-0.310198	-0.280547	-0.251309	-0.244331	-0.286474	-0.333696	-0.234914	-0.279851	-0.297945	-0.25119	-0.401408	-0.338337	-0.285272
NGAK023	-0.152034	-0.22331	-0.135069	-0.11349	-0.125854	-0.125874	-0.186792	-0.147751	-0.106587	-0.0986842	-0.171816	-0.15314	-0.135197	-0.114011	-0.12998	-0.155053	-0.145633	-0.146723	-0.139366	-0.14029	-0.0979573	-0.287286	0.5	-0.0916575	-0.157219	-0.104256	-0.130213	-0.153678	-0.154163	-0.132856	-0.119431	-0.134485	-0.123488	-0.13357	-0.125677	-0.116883	-0.249565	-0.173235	-0.216463	-0.173183	-0.140712	-0.189051	-0.133495	-0.144489	-0.136537	-0.140547	-0.505714	-0.145377	-0.137449
NGAK024	-0.125	-0.252132	-0.167645	-0.143329	-0.105076	-0.116025	-0.175174	-0.121277	-0.0642288	-0.0832124	-0.108077	-0.114599	-0.11494	-0.0806984	-0.121244	-0.140571	-0.0966243	-0.132463	-0.103958	-0.109422	-0.0880114	-0.20317	-0.0916575	0.5	-0.141622	-0.0709492	-0.0890244	-0.115813	-0.101986	-0.111398	-0.0991613	-0.111174	-0.0834176	-0.102523	-0.0863734	-0.107623	-0.235207	-0.0905172	-0.194947	-0.172097	-0.121607	-0.132095	-0.128869	-0.0859148	-0.125253	-0.0889163	-0.449846	-0.0939886	-0.0734406
NGAK025	-0.158293	-0.169444	-0.181445	-0.145857	-0.117934	-0.148865	-0.186888	-0.127106	-0.115722	-0.117564	-0.146307	-0.133398	-0.157338	-0.122458	-0.182238	-0.151225	-0.131476	-0.136687	-0.166581	-0.104559	-0.106232	-0.25	-0.157219	-0.141622	0.5	-0.110638	-0.14005	-0.13	-0.171182	-0.140978	-0.112225	-0.142318	-0.0930811	-0.135584	-0.134626	-0.122348	-0.22027	-0.134525	-0.185783	-0.174665	-0.145355	-0.164041	-0.119891	-0.123016	-0.14878	-0.137177	-0.468841	-0.150244	-0.139887
NGAK026	0.112057	-0.215146	-0.131824	-0.0973451	-0.127632	-0.126479	-0.199272	-0.131373	-0.0997577	-0.0751154	-0.102929	-0.129366	-0.0979117	-0.100772	-0.104497	-0.164628	-0.106106	-0.0967249	-0.125346	-0.0951123	-0.0766998	-0.266627	-0.104256	-0.0709492	-0.110638	0.5	-0.109122	-0.0924492	-0.110076	-0.105335	-0.113656	-0.103859	-0.0986842	-0.105957	-0.109248	-0.095986	-0.248342	-0.120428	-0.212677	-0.185897	-0.139282	-0.130241	-0.133985	-0.086726	-0.101271	-0.0852076	-0.440789	-0.110191	-0.106278
NGAK027	-0.16983	-0.158291	-0.170822	-0.0716389	-0.119367	-0.0686275	-0.231429	-0.145472	-0.11132	-0.13764	-0.0866206	-0.136263	-0.0811881	-0.112937	-0.132567	-0.134875	-0.0597592	-0.0956368	-0.134875	-0.109459	-0.109149	-0.203883	-0.130213	-0.0890244	-0.14005	-0.109122	0.5	-0.147833	-0.123352	-0.136215	-0.125981	-0.140838	-0.155741	-0.130597	-0.129259	-0.13714	-0.248358	-0.1284	-0.233954	-0.163471	-0.137048	-0.14578	-0.112832	-0.118739	-0.134566	-0.110009	-0.477273	-0.120647	-0.135398
NGAK028	-0.146006	-0.204062	-0.164226	-0.133782	-0.149695	-0.185275	-0.165245	-0.162803	-0.118525	-0.106557	-0.184211	-0.138931	-0.143939	-0.109014	-0.145016	-0.172067	-0.163976	-0.155449	-0.14755	-0.128454	-0.0951918	-0.230818	-0.153678	-0.115813	-0.13	-0.0924492	-0.147833	0.5	-0.171212	-0.146667	-0.137569	-0.146287	-0.123849	-0.122158	-0.123899	-0.129555	-0.238899	-0.126474	-0.226786	-0.182975	-0.160998	-0.144902	-0.119684	-0.164932	-0.151199	-0.140199	-0.443892	-0.186791	-0.167931
NGAK029	-0.146411	-0.164416	-0.18151	-0.0960888	-0.120593	-0.106684	-0.203652	-0.143056	-0.13256	-0.111205	-0.0901771	-0.159722	-0.081323	-0.121206	-0.106456	-0.136922	-0.101266	-0.115149	-0.152659	-0.154346	-0.132974	-0.200634	-0.154163	-0.101986	-0.171182	-0.110076	-0.123352	-0.171212	0.5	-0.1142	-0.117786	-0.15158	-0.115572	-0.129224	-0.128906	-0.134211	-0.277595	-0.104881	-0.196338	-0.175175	-0.143819	-0.13645	-0.102645	-0.0964347	-0.101976	-0.100306	-0.473333	-0.133305	-0.125223
NGAK030	-0.163609	-0.215074	-0.17345	-0.117078	-0.132867	-0.14424	-0.209646	-0.135162	-0.0926979	-0.129503	-0.141392	-0.144533	-0.141333	-0.127678	-0.147541	-0.145005	-0.129231	-0.139942	-0.146807	-0.123048	-0.105074	-0.236973	-0.132856	-0.111398	-0.140978	-0.105335	-0.136215	-0.146667	-0.1142	0.5	-0.144706	-0.132605	-0.136494	-0.111765	-0.118313	-0.128449	-0.279844	-0.116998	-0.189136	-0.183457	-0.119171	-0.129908	-0.139628	-0.150952	-0.155784	-0.108286	-0.453258	-0.124886	-0.117994
NGAK031	-0.147129	-0.235569	-0.129768	-0.107524	-0.109866	-0.116274	-0.172237	-0.133855	-0.0852713	-0.0676692	-0.127451	-0.107235	-0.0896675	-0.0893513	-0.126434	-0.155572	-0.115848	-0.125876	-0.129153	-0.13172	-0.0625261	-0.292442	-0.119431	-0.0991613	-0.112225	-0.113656	-0.125981	-0.137569	-0.117786	-0.144706	0.5	-0.134542	-0.108853	-0.109526	-0.123167	-0.10725	-0.261401	-0.148496	-0.229323	-0.169589	-0.121349	-0.14856	-0.166445	-0.109211	-0.0981405	-0.108763	-0.458984	-0.115562	-0.147059
NGAK032	-0.137681	-0.198816	-0.142095	-0.12975	-0.112789	-0.140702	-0.181655	-0.141092	-0.105071	-0.118732	-0.165274	-0.120232	-0.161684	-0.131063	-0.169617	-0.14544	-0.155139	-0.130882	-0.142255	-0.128064	-0.0904784	-0.304348	-0.134485	-0.111174	-0.142318	-0.103859	-0.140838	-0.146287	-0.15158	-0.132605	-0.134542	0.5	-0.125821	-0.128658	-0.156009	-0.121504	-0.248282	-0.166768	-0.202413	-0.153013	-0.19275	-0.185801	-0.158528	-0.137137	-0.135077	-0.131213	-0.479635	-0.149379	-0.142241
NGAK033	-0.147509	-0.228761	-0.177715	-0.13249	-0.132127	-0.133504	-0.17493	-0.131211	-0.113014	-0.103782	-0.146918	-0.166742	-0.126488	-0.101363	-0.146895	-0.166667	-0.135933	-0.151573	-0.142787	-0.123034	-0.0886957	-0.328571	-0.123488	-0.0834176	-0.0930811	-0.0986842	-0.155741	-0.123849	-0.115572	-0.136494	-0.108853	-0.125821	0.5	-0.12536	-0.118892	-0.134163	-0.258913	-0.143172	-0.206636	-0.14293	-0.145136	-0.149867	-0.150606	-0.118074	-0.101556	-0.1265	-0.486486	-0.132722	-0.136342
NGAK034	-0.148515	-0.212914	-0.18487	-0.126749	-0.130172	-0.126798	-0.201107	-0.122669	-0.0968873	-0.130258	-0.136241	-0.143123	-0.134125	-0.0964175	-0.123243	-0.165211	-0.143981	-0.113358	-0.124623	-0.104414	-0.105787	-0.271991	-0.13357	-0.102523	-0.135584	-0.105957	-0.130597	-0.122158	-0.129224	-0.111765	-0.109526	-0.128658	-0.12536	0.5	-0.10825	-0.143529	-0.27292	-0.134337	-0.212021	-0.151539	-0.146645	-0.181119	-0.150068	-0.158207	-0.129834	-0.12333	-0.512465	-0.14608	-0.131747
NGAK035	-0.145415	-0.166185	-0.13648	-0.144458	-0.133866	-0.161105	-0.176907	-0.133751	-0.125579	-0.104327	-0.129327	-0.13856	-0.152195	-0.099723	-0.16546	-0.17519	-0.133813	-0.142747	-0.157344	-0.129741	-0.0895872	-0.24426	-0.125677	-0.0863734	-0.134626	-0.109248	-0.129259	-0.123899	-0.128906	-0.118313	-0.123167	-0.156009	-0.118892	-0.10825	0.5	-0.114386	-0.230144	-0.0997159	-0.198127	-0.150901	-0.133113	-0.137637	-0.126011	-0.130788	-0.12012	-0.0677291	-0.50218	-0.154187	-0.155427
NGAK036	-0.145631	-0.241725	-0.123767	-0.122736	-0.109703	-0.141133	-0.187722	-0.124706	-0.101956	-0.122837	-0.11495	-0.117699	-0.141687	-0.11204	-0.129847	-0.182798	-0.112391	-0.103524	-0.130186	-0.115594	-0.0935221	-0.280374	-0.116883	-0.107623	-0.122348	-0.095986	-0.13714	-0.129555	-0.134211	-0.128449	-0.10725	-0.121504	-0.134163	-0.143529	-0.114386	0.5	-0.266942	-0.174367	-0.218342	-0.156697	-0.142967	-0.163306	-0.160691	-0.127438	-0.119037	-0.114658	-0.472727	-0.133532	-0.120722
NGBC001	-0.262216	-0.247166	-0.270732	-0.242091	-0.269137	-0.254244	-0.265704	-0.252488	-0.267073	-0.27916	-0.291866	-0.266155	-0.245298	-0.256421	-0.295605	-0.255042	-0.2316	-0.283003	-0.238481	-0.232787	-0.219313	-0.310198	-0.249565	-0.235207	-0.22027	-0.248342	-0.248358	-0.238899	-0.277595	-0.279844	-0.261401	-0.248282	-0.258913	-0.27292	-0.230144	-0.266942	0.5	-0.208293	-0.18371	-0.16189	-0.20283	-0.195652	-0.187726	-0.141882	-0.141962	-0.164606	-0.352505	-0.193333	-0.16881
NGBC002	-0.156178	-0.24424	-0.140264	-0.147713	-0.163441	-0.114491	-0.210172	-0.146089	-0.150409	-0.144456	-0.142142	-0.168099	-0.121681	-0.131038	-0.132337	-0.16956	-0.136006	-0.144177	-0.175884	-0.126997	-0.126582	-0.280547	-0.173235	-0.0905172	-0.134525	-0.120428	-0.1284	-0.126474	-0.104881	-0.116998	-0.148496	-0.166768	-0.143172	-0.134337	-0.0997159	-0.174367	-0.208293	0.5	-0.182946	-0.15003	-0.118465	-0.107333	-0.0875912	-0.105674	-0.117617	-0.100464	-0.34893	-0.119784	-0.105739
NGBC003	-0.185235	-0.183301	-0.230013	-0.198418	-0.239295	-0.191776	-0.218617	-0.218959	-0.199689	-0.23107	-0.245365	-0.246231	-0.225816	-0.19033	-0.212324	-0.177683	-0.184227	-0.209503	-0.192751	-0.223803	-0.182441	-0.251309	-0.216463	-0.194947	-0.185783	-0.212677	-0.233954	-0.226786	-0.196338	-0.189136	-0.229323	-0.202413	-0.206636	-0.212021	-0.198127	-0.218342	-0.18371	-0.182946	0.5	-0.200514	-0.15767	-0.197588	-0.169369	0.100991	-0.127407	-0.134212	-0.342368	-0.171608	-0.13849
NGBC004	-0.173139	-0.233733	-0.19196	-0.140853	-0.156624	-0.167351	-0.230841	-0.164398	-0.150048	-0.17668	-0.182536	-0.186052	-0.175189	-0.178012	-0.198409	-0.173654	-0.154657	-0.149177	-0.170968	-0.153513	-0.154116	-0.244331	-0.173183	-0.172097	-0.174665	-0.185897	-0.163471	-0.182975	-0.175175	-0.183457	-0.169589	-0.153013	-0.14293	-0.151539	-0.150901	-0.156697	-0.16189	-0.15003	-0.200514	0.5	-0.138952	-0.153455	-0.140478	-0.156141	-0.104128	-0.0852713	-0.31018	-0.112245	-0.130749
NGBC005	-0.149775	-0.232906	-0.162487	-0.151268	-0.140432	-0.156447	-0.276786	-0.162527	-0.14743	-0.146846	-0.133412	-0.160315	-0.120345	-0.148649	-0.145576	-0.157967	-0.132104	-0.158316	-0.165414	-0.126379	-0.128332	-0.286474	-0.140712	-0.121607	-0.145355	-0.139282	-0.137048	-0.160998	-0.143819	-0.119171	-0.121349	-0.19275	-0.145136	-0.146645	-0.133113	-0.142967	-0.20283	-0.118465	-0.15767	-0.138952	0.5	-0.108848	-0.104487	-0.104066	-0.128633	-0.0903382	-0.275649	-0.125926	-0.119736
NGBC006	-0.161786	-0.233728	-0.244748	-0.192742	-0.197368	-0.15942	-0.204849	-0.161905	-0.147685	-0.16983	-0.152002	-0.188231	-0.130981	-0.143604	-0.180328	-0.137943	-0.145753	-0.151786	-0.180272	-0.179134	-0.122796	-0.333696	-0.189051	-0.132095	-0.164041	-0.130241	-0.14578	-0.144902	-0.13645	-0.129908	-0.14856	-0.185801	-0.149867	-0.181119	-0.137637	-0.163306	-0.195652	-0.107333	-0.197588	-0.153455	-0.108848	0.5	-0.126038	-0.110837	-0.112144	-0.0977995	-0.407346	-0.120833	-0.107615
NGBC008	-0.124827	-0.223881	-0.173898	-0.116235	-0.145889	-0.162483	-0.202273	-0.151567	-0.131841	-0.133744	-0.144721	-0.160414	-0.122183	-0.154275	-0.139372	-0.165254	-0.157227	-0.166667	-0.141247	-0.135751	-0.139063	-0.234914	-0.133495	-0.128869	-0.119891	-0.133985	-0.112832	-0.119684	-0.102645	-0.139628	-0.166445	-0.158528	-0.150606	-0.150068	-0.126011	-0.160691	-0.187726	-0.0875912	-0.169369	-0.140478	-0.104487	-0.126038	0.5	-0.10152	-0.104979	-0.0702179	-0.377295	-0.0849711	-0.113948
NGBC009	-0.17515	-0.190035	-0.147632	-0.100811	-0.0828959	-0.0982385	-0.21332	-0.13276	-0.126065	-0.125333	-0.117623	-0.1464	-0.096563	-0.108824	-0.144524	-0.162376	-0.0843322	-0.0990991	-0.153046	-0.138711	-0.10497	-0.279851	-0.144489	-0.0859148	-0.123016	-0.086726	-0.118739	-0.164932	-0.0964347	-0.150952	-0.109211	-0.137137	-0.118074	-0.158207	-0.130788	-0.127438	-0.141882	-0.105674	0.100991	-0.156141	-0.104066	-0.110837	-0.10152	0.5	-0.0730172	-0.0763859	-0.321192	-0.108841	-0.114091
NGBC011	-0.15783	-0.234589	-0.160602	-0.099445	-0.0906616	-0.122467	-0.233577	-0.131542	-0.0723946	-0.0699918	-0.105994	-0.133086	-0.112109	-0.0799758	-0.116998	-0.173766	-0.128463	-0.105903	-0.161694	-0.143382	-0.0961857	-0.297945	-0.136537	-0.125253	-0.14878	-0.101271	-0.134566	-0.151199	-0.101976	-0.155784	-0.0981405	-0.135077	-0.101556	-0.129834	-0.12012	-0.119037	-0.141962	-0.117617	-0.127407	-0.104128	-0.128633	-0.112144	-0.104979	-0.0730172	0.5	0.155498	-0.323988	-0.0927419	-0.0976043
NGBC012	-0.133481	-0.222172	-0.158943	-0.126959	-0.108512	-0.110507	-0.216926	-0.126676	-0.113171	-0.110229	-0.0803865	-0.118598	-0.094485	-0.0932523	-0.114086	-0.15239	-0.111688	-0.0922727	-0.13854	-0.134475	-0.0832612	-0.25119	-0.140547	-0.0889163	-0.137177	-0.0852076	-0.110009	-0.140199	-0.100306	-0.108286	-0.108763	-0.131213	-0.1265	-0.12333	-0.0677291	-0.114658	-0.164606	-0.100464	-0.134212	-0.0852713	-0.0903382	-0.0977995	-0.0702179	-0.0763859	0.155498	0.5	-0.30303	-0.0834025	-0.0740406
NGBC013	-0.431373	-0.315543	-0.459424	-0.468468	-0.479275	-0.471467	-0.422489	-0.42973	-0.409091	-0.47526	-0.480964	-0.469415	-0.480625	-0.495431	-0.454244	-0.489612	-0.454427	-0.493056	-0.512605	-0.487968	-0.43078	-0.401408	-0.505714	-0.449846	-0.468841	-0.440789	-0.477273	-0.443892	-0.473333	-0.453258	-0.458984	-0.479635	-0.486486	-0.512465	-0.50218	-0.472727	-0.352505	-0.34893	-0.342368	-0.31018	-0.275649	-0.407346	-0.377295	-0.321192	-0.323988	-0.30303	0.5	-0.334382	-0.283978
NGBC014	-0.186832	-0.273955	-0.172906	-0.111753	-0.11231	-0.127067	-0.24026	-0.174607	-0.118953	-0.112374	-0.119234	-0.163732	-0.122492	-0.115539	-0.123157	-0.172671	-0.135408	-0.10479	-0.157645	-0.132458	-0.096231	-0.338337	-0.145377	-0.0939886	-0.150244	-0.110191	-0.120647	-0.186791	-0.133305	-0.124886	-0.115562	-0.149379	-0.132722	-0.14608	-0.154187	-0.133532	-0.193333	-0.119784	-0.171608	-0.112245	-0.125926	-0.120833	-0.0849711	-0.108841	-0.0927419	-0.0834025	-0.334382	0.5	-0.135266
NGBC015	-0.172958	-0.217213	-0.186902	-0.0903583	-0.149954	-0.138498	-0.205051	-0.154038	-0.10582	-0.143413	-0.157057	-0.143607	-0.139599	-0.124138	-0.104457	-0.168462	-0.119517	-0.11408	-0.1635	-0.124064	-0.109729	-0.285272	-0.137449	-0.0734406	-0.139887	-0.106278	-0.135398	-0.167931	-0.125223	-0.117994	-0.147059	-0.142241	-0.136342	-0.131747	-0.155427	-0.120722	-0.16881	-0.105739	-0.13849	-0.130749	-0.119736	-0.107615	-0.113948	-0.114091	-0.0976043	-0.0740406	-0.283978	-0.135266	0.5
NGBC016	-0.159543	-0.205756	-0.169166	-0.124089	-0.124434	-0.133689	-0.219159	-0.16423	-0.122493	-0.139566	-0.131725	-0.144094	-0.141156	-0.115753	-0.149537	-0.166667	-0.113106	-0.142792	-0.156461	-0.134018	-0.0972222	-0.247113	-0.158844	-0.11826	-0.150929	-0.105914	-0.147018	-0.133195	-0.137993	-0.130332	-0.123991	-0.1305	-0.139767	-0.133065	-0.143375	-0.134545	-0.147787	-0.13571	-0.152174	-0.134578	-0.122049	-0.120359	-0.127226	-0.110517	-0.0950342	-0.0872274	-0.34009	-0.118026	-0.111213
NGBC019	-0.195519	-0.2403	-0.186265	-0.116786	-0.122562	-0.127955	-0.212476	-0.169276	-0.123944	-0.125	-0.144431	-0.159565	-0.109706	-0.104553	-0.115264	-0.164428	-0.121534	-0.0947964	-0.179664	-0.158441	-0.107935	-0.291769	-0.134615	-0.118434	-0.144183	-0.117982	-0.110966	-0.150103	-0.127701	-0.139207	-0.113597	-0.139111	-0.130635	-0.164599	-0.145982	-0.13428	-0.164363	-0.111852	-0.187046	-0.134122	-0.113482	-0.124768	-0.105327	-0.0986842	-0.107686	-0.0872017	-0.323593	0.125791	-0.107517
NGMA001	-0.181844	-0.206364	-0.160513	-0.179752	-0.177461	-0.191727	-0.219062	-0.161547	-0.159427	-0.160861	-0.173489	-0.20641	-0.156731	-0.183267	-0.190651	-0.170109	-0.146062	-0.171406	-0.197541	-0.15186	-0.12411	-0.315111	-0.168322	-0.139548	-0.154682	-0.152749	-0.153299	-0.158152	-0.171066	-0.15635	-0.167349	-0.153056	-0.146158	-0.150372	-0.175141	-0.189457	-0.295946	-0.162847	-0.214726	-0.191555	-0.175199	-0.170306	-0.227099	-0.156471	-0.170202	-0.154837	-0.519397	-0.143069	-0.176549
NGNY001	-0.166902	-0.250843	-0.158472	-0.120202	-0.0966144	-0.126837	-0.23133	-0.121487	-0.104348	-0.0867347	-0.107475	-0.138419	-0.105615	-0.113328	-0.124475	-0.14242	-0.111579	-0.0992494	-0.152855	-0.110631	-0.107522	-0.28491	-0.126876	-0.0965747	-0.15691	-0.0982577	-0.109541	-0.153107	-0.118141	-0.131081	-0.109006	-0.124763	-0.108969	-0.125891	-0.145733	-0.111298	-0.261272	-0.123485	-0.206335	-0.163285	-0.136756	-0.145449	-0.107443	-0.122074	-0.119126	-0.0864583	-0.477273	-0.113256	-0.1134
NGVI001	-0.177505	-0.235969	-0.15019	-0.110546	-0.15531	-0.126459	-0.262311	-0.156378	-0.132298	-0.169011	-0.122297	-0.16533	-0.129333	-0.145795	-0.167485	-0.163959	-0.135553	-0.147915	-0.168405	-0.151902	-0.126686	-0.297018	-0.149269	-0.139418	-0.155063	-0.114962	-0.131478	-0.159193	-0.144624	-0.119072	-0.134634	-0.157614	-0.159763	-0.16025	-0.146058	-0.148095	-0.271758	-0.16129	-0.19782	-0.183263	-0.166292	-0.140988	-0.162946	-0.145854	-0.124764	-0.104427	-0.445742	-0.138494	-0.145729
NGWA001	-0.153942	-0.210052	-0.151688	-0.108663	-0.111646	-0.108909	-0.233779	-0.147573	-0.114359	-0.0992939	-0.117734	-0.126463	-0.0956664	-0.105409	-0.101394	-0.149949	-0.093967	-0.100936	-0.153153	-0.154009	-0.119604	-0.261824	-0.132921	-0.0942368	-0.145619	-0.106922	-0.0913717	-0.136242	-0.115132	-0.133545	-0.112889	-0.147828	-0.139289	-0.13756	-0.134058	-0.0956211	-0.245881	-0.132386	-0.192333	-0.182812	-0.148372	-0.161247	-0.131898	-0.0850539	-0.0877269	-0.0932127	-0.430481	-0.114069	-0.124646
NGWA002	-0.162702	-0.206229	-0.162533	-0.108295	-0.110948	-0.132853	-0.213129	-0.139175	-0.11753	-0.100686	-0.111417	-0.130911	-0.084595	-0.0986894	-0.109761	-0.16855	-0.100852	-0.109934	-0.151943	-0.144934	-0.107835	-0.274656	-0.130863	-0.0948276	-0.147101	-0.104337	-0.121982	-0.1585	-0.114626	-0.133864	-0.113223	-0.13377	-0.115134	-0.136181	-0.149319	-0.107263	-0.289263	-0.116309	-0.22522	-0.167488	-0.107771	-0.16886	-0.129676	-0.109481	-0.066996	-0.0886824	-0.501292	-0.100355	-0.116841
NGWA003	-0.171388	-0.258838	-0.191622	-0.113107	-0.128782	-0.143815	-0.208487	-0.150729	-0.140344	-0.115319	-0.147963	-0.156276	-0.120649	-0.140968	-0.132027	-0.171564	-0.124688	-0.113812	-0.184419	-0.141143	-0.147854	-0.277841	-0.139122	-0.108818	-0.154119	-0.127717	-0.134535	-0.137587	-0.119285	-0.137815	-0.142977	-0.178102	-0.135182	-0.159598	-0.161408	-0.162197	-0.236089	-0.125377	-0.227923	-0.188232	-0.133206	-0.177873	-0.134615	-0.127001	-0.140025	-0.112553	-0.418814	-0.139785	-0.141964
NGWA004	-0.157527	-0.206795	-0.15097	-0.106846	-0.109033	-0.102788	-0.239292	-0.139163	-0.143274	-0.149247	-0.137061	-0.13555	-0.110677	-0.145648	-0.116574	-0.135952	-0.111707	-0.120536	-0.15625	-0.154865	-0.149487	-0.245516	-0.140452	-0.126066	-0.14234	-0.11723	-0.123008	-0.150829	-0.148912	-0.123298	-0.130237	-0.13244	-0.142993	-0.125963	-0.167109	-0.12228	-0.2	-0.134766	-0.188312	-0.114796	-0.147091	-0.176923	-0.11797	-0.143192	-0.122297	-0.118969	-0.378927	-0.143836	-0.140214
NGWA005	-0.185323	-0.225	-0.175701	-0.106336	-0.13933	-0.1457	-0.245164	-0.156999	-0.0949628	-0.106568	-0.135638	-0.169499	-0.124702	-0.129119	-0.129011	-0.176673	-0.139808	-0.104925	-0.164551	-0.139873	-0.110847	-0.275485	-0.138755	-0.115115	-0.160141	-0.104983	-0.125	-0.134953	-0.110849	-0.132974	-0.127032	-0.137352	-0.119157	-0.159656	-0.149847	-0.13771	-0.258403	-0.120116	-0.228443	-0.183027	-0.146465	-0.193372	-0.153174	-0.127979	-0.0802752	-0.121246	-0.521563	-0.104879	-0.114488
NGWA006	-0.160978	-0.223344	-0.16047	-0.0866142	-0.109362	-0.127858	-0.238393	-0.138592	-0.0991673	-0.0969037	-0.0997732	-0.139866	-0.0870683	-0.089518	-0.130972	-0.165371	-0.122498	-0.0967742	-0.171305	-0.121697	-0.0881661	-0.302544	-0.1267	-0.107545	-0.145146	-0.0938735	-0.12732	-0.17166	-0.11255	-0.14254	-0.110348	-0.170631	-0.148845	-0.14441	-0.149106	-0.101318	-0.277387	-0.141758	-0.21822	-0.170574	-0.139529	-0.151035	-0.150182	-0.11841	-0.0736079	-0.0969262	-0.47875	-0.116551	-0.143562
NGWA007	-0.120765	-0.25	-0.179637	-0.0939664	-0.103553	-0.118129	-0.18844	-0.141816	-0.0884491	-0.0899482	-0.113363	-0.119027	-0.0757221	-0.106322	-0.120939	-0.17836	-0.11414	-0.0740017	-0.143829	-0.129083	-0.116102	-0.289505	-0.147994	-0.113837	-0.118236	-0.0880634	-0.11578	-0.145431	-0.104449	-0.135814	-0.109668	-0.134709	-0.134146	-0.145756	-0.135913	-0.120167	-0.227537	-0.114442	-0.231555	-0.194103	-0.103835	-0.148207	-0.150323	-0.114701	-0.0995816	-0.0864466	-0.515748	-0.100749	-0.132644
NGWA008	-0.141593	-0.255804	-0.159407	-0.104941	-0.126332	-0.116047	-0.220897	-0.130258	-0.121931	-0.108126	-0.131689	-0.166591	-0.113749	-0.115598	-0.142566	-0.173077	-0.0831163	-0.100626	-0.145083	-0.125458	-0.117945	-0.280213	-0.127541	-0.121684	-0.138158	-0.101739	-0.108304	-0.166147	-0.119358	-0.137058	-0.128996	-0.138507	-0.128724	-0.141784	-0.124623	-0.117754	-0.245025	-0.107741	-0.183634	-0.159276	-0.113452	-0.142442	-0.112403	-0.084292	-0.124674	-0.119536	-0.450528	-0.123933	-0.138273
NGWA009	-0.154523	-0.207522	-0.171053	-0.141913	-0.144195	-0.157514	-0.216884	-0.128405	-0.154587	-0.161932	-0.158948	-0.180633	-0.137195	-0.132274	-0.155593	-0.152	-0.144204	-0.163859	-0.148962	-0.165709	-0.173729	-0.267361	-0.166151	-0.128443	-0.115268	-0.134545	-0.138352	-0.162169	-0.161711	-0.170768	-0.168932	-0.158974	-0.175747	-0.157646	-0.168462	-0.154159	-0.283588	-0.13765	-0.187906	-0.168808	-0.130041	-0.164973	-0.143421	-0.119708	-0.159683	-0.137571	-0.430371	-0.193949	-0.145508
NGWA010	-0.172798	-0.187166	-0.175095	-0.174626	-0.170108	-0.16393	-0.192607	-0.152054	-0.193086	-0.168387	-0.185083	-0.155048	-0.160584	-0.164099	-0.18675	-0.176049	-0.147814	-0.169598	-0.145021	-0.163171	-0.157882	-0.262295	-0.192267	-0.165939	-0.124871	-0.149194	-0.168616	-0.16167	-0.136752	-0.14681	-0.183464	-0.158185	-0.138704	-0.172775	-0.139271	-0.189243	-0.251291	-0.149258	-0.205239	-0.172423	-0.15914	-0.184564	-0.121467	-0.155014	-0.138995	-0.130229	-0.498603	-0.171624	-0.152918
NGWA011	-0.158981	-0.224662	-0.184753	-0.123156	-0.128407	-0.132025	-0.232852	-0.167062	-0.110749	-0.125322	-0.135113	-0.146201	-0.109819	-0.111741	-0.126643	-0.197703	-0.108804	-0.106054	-0.167466	-0.147489	-0.124786	-0.286111	-0.146117	-0.148785	-0.162389	-0.103869	-0.127701	-0.149327	-0.124151	-0.176679	-0.110642	-0.139124	-0.138341	-0.133961	-0.171436	-0.140941	-0.277244	-0.150318	-0.212654	-0.185005	-0.13731	-0.190174	-0.119413	-0.135927	-0.120256	-0.117391	-0.43734	-0.139238	-0.138711
NGWA012	-0.155888	-0.232877	-0.138298	-0.0844466	-0.114024	-0.100928	-0.207707	-0.131419	-0.101124	-0.109401	-0.101238	-0.138312	-0.0790797	-0.0970777	-0.114385	-0.169132	-0.0926311	-0.0975452	-0.140405	-0.149008	-0.112635	-0.281951	-0.129621	-0.0947856	-0.131376	-0.0824958	-0.0994078	-0.122233	-0.103128	-0.138863	-0.0980881	-0.150146	-0.115436	-0.131106	-0.136703	-0.126833	-0.303394	-0.108875	-0.201398	-0.155352	-0.139109	-0.184615	-0.15514	-0.0664096	-0.0928046	-0.0958582	-0.447403	-0.1027	-0.12167
NGWI001	-0.163554	-0.205833	-0.188624	-0.114502	-0.125742	-0.135315	-0.208185	-0.15767	-0.129232	-0.126153	-0.121194	-0.124237	-0.113062	-0.108141	-0.121283	-0.153295	-0.141561	-0.10279	-0.158508	-0.143178	-0.137684	-0.278396	-0.145554	-0.10508	-0.154076	-0.102369	-0.114671	-0.159274	-0.11971	-0.153562	-0.108878	-0.146249	-0.14197	-0.153005	-0.144608	-0.123711	-0.2912	-0.140577	-0.23005	-0.17169	-0.152792	-0.176735	-0.197971	-0.128794	-0.138936	-0.113285	-0.494778	-0.141149	-0.126688
NGAK037	-0.177411	-0.156375	-0.180377	-0.0754269	-0.132745	-0.0948161	-0.266272	-0.16564	-0.102476	-0.103184	-0.094573	-0.177513	-0.0875146	-0.120196	-0.133134	-0.123358	-0.0817348	-0.0775563	-0.164658	-0.160082	-0.0838843	-0.206009	-0.158757	-0.113395	-0.150995	-0.10741	-0.074184	-0.206691	-0.105088	-0.136977	-0.139078	-0.169339	-0.153108	-0.146714	-0.151956	-0.098822	-0.294839	-0.111284	-0.201407	-0.184805	-0.165678	-0.157878	-0.131892	-0.122502	-0.0989837	-0.117647	-0.5	-0.111404	-0.141227
NGAK038	-0.12773	-0.213087	-0.142025	-0.106175	-0.0968586	-0.0918688	-0.160714	-0.123508	-0.0936469	-0.102916	-0.126866	-0.129204	-0.114914	-0.104613	-0.10144	-0.143976	-0.101252	-0.0761253	-0.12348	-0.118231	-0.112457	-0.266129	-0.145419	-0.11026	-0.116934	-0.100301	-0.10241	-0.130696	-0.105932	-0.101869	-0.105128	-0.132884	-0.11746	-0.103752	-0.11227	-0.109027	-0.283997	-0.134946	-0.199174	-0.173604	-0.150103	-0.155126	-0.119001	-0.102941	-0.109056	-0.101212	-0.524658	-0.123399	-0.134035
NGAK039	-0.162965	-0.174559	-0.174681	-0.052444	-0.110449	-0.0904356	-0.225992	-0.154076	-0.0952174	-0.104016	-0.118854	-0.140829	-0.0622204	-0.0907519	-0.120482	-0.136226	-0.0756303	-0.0972998	-0.173724	-0.117689	-0.107654	-0.185319	-0.147763	-0.100505	-0.140167	-0.112455	-0.0694568	-0.15859	-0.0936396	-0.111138	-0.111944	-0.130741	-0.134158	-0.125123	-0.131701	-0.130334	-0.229508	-0.110317	-0.210189	-0.182375	-0.113892	-0.148448	-0.0926966	-0.10137	-0.112154	-0.0927858	-0.502899	-0.108885	-0.125239
NGAK040	-0.215739	-0.285204	-0.161616	-0.277058	-0.212178	-0.263343	-0.273836	-0.249661	-0.187576	-0.18053	-0.289973	-0.227647	-0.290237	-0.192734	-0.290197	-0.261461	-0.298839	-0.265965	-0.232962	-0.201058	-0.169299	-0.348618	-0.187155	-0.193599	-0.224359	-0.19619	-0.271097	-0.24963	-0.29904	-0.194973	-0.207453	-0.218121	-0.251493	-0.183007	-0.243304	-0.196825	-0.296206	-0.273601	-0.335924	-0.267754	-0.31599	-0.302928	-0.300668	-0.282951	-0.294766	-0.299423	-0.439344	-0.295646	-0.28629
NGAK041	-0.155382	-0.261188	-0.139524	-0.159979	-0.120214	-0.145658	-0.181577	-0.15546	-0.112634	-0.106402	-0.152517	-0.142661	-0.165673	-0.127797	-0.127518	-0.177427	-0.140498	-0.157518	-0.164113	-0.154956	-0.107713	-0.321594	-0.140852	-0.1344	-0.157464	-0.120177	-0.154871	-0.15409	-0.166741	-0.14073	-0.121508	-0.125965	-0.150397	-0.134123	-0.137455	-0.125171	-0.266807	-0.167132	-0.207379	-0.170327	-0.14667	-0.192716	-0.158288	-0.154062	-0.144584	-0.159028	-0.435657	-0.167644	-0.151047
NGAK042	-0.22836	-0.234882	-0.217983	-0.116558	-0.22298	-0.139388	-0.224038	-0.188674	-0.221753	-0.211351	-0.169957	-0.19522	-0.128181	-0.211922	-0.163731	-0.18555	-0.179345	-0.154004	-0.217068	-0.187907	-0.197939	-0.252822	-0.198135	-0.200687	-0.177438	-0.228237	-0.191774	-0.195341	-0.167772	-0.204913	-0.195304	-0.219484	-0.211475	-0.204444	-0.198255	-0.211081	-0.273205	-0.221753	-0.217302	-0.227403	-0.202778	-0.216692	-0.15469	-0.214521	-0.213124	-0.212625	-0.534743	-0.221895	-0.217869
NGAK043	-0.179732	-0.130665	-0.179596	-0.0780045	-0.13016	-0.103757	-0.260474	-0.166744	-0.118843	-0.0960611	-0.0997671	-0.135129	-0.0928222	-0.10397	-0.114652	-0.14382	-0.0937997	-0.0755647	-0.18032	-0.181473	-0.096463	-0.217085	-0.148585	-0.143586	-0.193204	-0.108058	-0.114157	-0.192938	-0.0772618	-0.151099	-0.120363	-0.141816	-0.158392	-0.14819	-0.172566	-0.122781	-0.285828	-0.141158	-0.22622	-0.184159	-0.122807	-0.195749	-0.168553	-0.135976	-0.0936271	-0.119518	-0.479551	-0.11494	-0.163216
NGAK044	-0.196887	-0.148177	-0.191759	-0.0446344	-0.136403	-0.0996503	-0.222222	-0.163327	-0.124797	-0.128775	-0.112833	-0.170914	-0.0843653	-0.0915721	-0.139316	-0.142458	-0.0816243	-0.111206	-0.180609	-0.147747	-0.111707	-0.189162	-0.17343	-0.0994701	-0.18273	-0.110306	-0.0921601	-0.194647	-0.100993	-0.148826	-0.121713	-0.147749	-0.149734	-0.135766	-0.161259	-0.149648	-0.245826	-0.133437	-0.237326	-0.170352	-0.160485	-0.133973	-0.164702	-0.100892	-0.141486	-0.127773	-0.522546	-0.106544	-0.127542
NGBC021	-0.148762	-0.239035	-0.161374	-0.147074	-0.14722	-0.138494	-0.240458	-0.136082	-0.145888	-0.138122	-0.135176	-0.135747	-0.131313	-0.130312	-0.146568	-0.160608	-0.138963	-0.134795	-0.154554	-0.147495	-0.115799	-0.276005	-0.1285	-0.139263	-0.157681	-0.148131	-0.131926	-0.18862	-0.120903	-0.111564	-0.126694	-0.178141	-0.162476	-0.142891	-0.125387	-0.152841	-0.182955	-0.128964	-0.128481	-0.136911	0.369543	-0.145901	-0.125954	-0.123818	-0.113051	-0.0975057	-0.334467	-0.129018	-0.129682
NGBC026	-0.132695	-0.232194	-0.171916	-0.15724	-0.141909	-0.151239	-0.230032	-0.132333	-0.133314	-0.121867	-0.160776	-0.172327	-0.108982	-0.136068	-0.137342	-0.166895	-0.10512	-0.121144	-0.118693	-0.114648	-0.120823	-0.291139	-0.14114	-0.105398	-0.127075	-0.124553	-0.131707	-0.139488	-0.090311	-0.110682	-0.135732	-0.148438	-0.11352	-0.133941	-0.103642	-0.13354	-0.217391	-0.0769716	-0.180842	-0.120763	-0.107099	-0.0962099	-0.0365068	-0.126612	-0.139675	-0.0773706	-0.236364	-0.104377	-0.117183
NGBC027	-0.161389	-0.244941	-0.18198	-0.0944393	-0.126047	-0.099481	-0.22619	-0.166591	-0.0751345	-0.0768621	-0.139233	-0.137887	-0.0923306	-0.0826878	-0.123941	-0.171089	-0.103097	-0.0992952	-0.171933	-0.142606	-0.082534	-0.31092	-0.13153	-0.0835681	-0.136756	-0.0769841	-0.1103	-0.151927	-0.100163	-0.125676	-0.0855529	-0.138422	-0.119565	-0.117844	-0.12726	-0.111864	-0.161733	-0.0969267	-0.127743	-0.118721	-0.071525	-0.102958	-0.0748874	-0.0676601	-0.0597131	-0.0389402	-0.291708	-0.0777262	-0.0947368
NGBC031	-0.148714	-0.243613	-0.169713	-0.116558	-0.148895	-0.134026	-0.249023	-0.118827	-0.132062	-0.148863	-0.154324	-0.175532	-0.138532	-0.13677	-0.150953	-0.193035	-0.130248	-0.14675	-0.180932	-0.170668	-0.146585	-0.31068	-0.150593	-0.144812	-0.166573	-0.11379	-0.13035	-0.157208	-0.131931	-0.138075	-0.142548	-0.178836	-0.161495	-0.133651	-0.156997	-0.129942	-0.228753	-0.134033	-0.163892	-0.160865	-0.144531	-0.167502	-0.139007	-0.0909091	-0.108059	-0.107283	-0.297521	-0.144921	-0.121914
NGBC032	-0.163289	-0.234536	-0.172029	-0.124643	-0.131799	-0.132133	-0.24303	-0.146952	-0.100158	-0.133292	-0.124031	-0.163016	-0.0994624	-0.112265	-0.142887	-0.170597	-0.119736	-0.0958439	-0.18454	-0.153389	-0.118078	-0.313529	-0.141478	-0.106203	-0.181382	-0.102365	-0.113336	-0.17999	-0.109478	-0.121737	-0.12931	-0.168333	-0.137118	-0.154676	-0.177772	-0.118866	-0.181953	-0.092944	-0.193986	-0.158216	-0.110294	-0.126084	-0.0850822	-0.116193	-0.0982107	-0.0969747	-0.356989	-0.118045	-0.107712
NGIL001	-0.162988	-0.217298	-0.183382	-0.162011	-0.155328	-0.142963	-0.251873	-0.152778	-0.144491	-0.184932	-0.152803	-0.154045	-0.152904	-0.153614	-0.159135	-0.164454	-0.144981	-0.160942	-0.162863	-0.173246	-0.14146	-0.275404	-0.193565	-0.138584	-0.164046	-0.138809	-0.159981	-0.139069	-0.169097	-0.161735	-0.163462	-0.158411	-0.167731	-0.134152	-0.173807	-0.151258	-0.250838	-0.158163	-0.218831	-0.190991	-0.156659	-0.146154	-0.147119	-0.162853	-0.167448	-0.126579	-0.506338	-0.162093	-0.190868
NGIL002	-0.189271	-0.220878	-0.186145	-0.157597	-0.161885	-0.13985	-0.250495	-0.15628	-0.14207	-0.162489	-0.145497	-0.164299	-0.141597	-0.136464	-0.141085	-0.195876	-0.146864	-0.158898	-0.18652	-0.132805	-0.107995	-0.310697	-0.13209	-0.116633	-0.142749	-0.144291	-0.164783	-0.146842	-0.132965	-0.129219	-0.145682	-0.130893	-0.156621	-0.146435	-0.147819	-0.156364	-0.230285	-0.129402	-0.205026	-0.166496	-0.149698	-0.184041	-0.170882	-0.117793	-0.154326	-0.121824	-0.537115	-0.156584	-0.140233
NGIL003	-0.178285	-0.255245	-0.181539	-0.186898	-0.173953	-0.126784	-0.243004	-0.160232	-0.154973	-0.16765	-0.179756	-0.169199	-0.154731	-0.140941	-0.165108	-0.164428	-0.159112	-0.171979	-0.170898	-0.161574	-0.140323	-0.330357	-0.150661	-0.151945	-0.147887	-0.16515	-0.141984	-0.157225	-0.162659	-0.148023	-0.176403	-0.16983	-0.15167	-0.172304	-0.170361	-0.172212	-0.305415	-0.177376	-0.209936	-0.184052	-0.164054	-0.184073	-0.141883	-0.14299	-0.148097	-0.158188	-0.532322	-0.193294	-0.139754
NGIL004	-0.173634	-0.244845	-0.17625	-0.0945513	-0.0983254	-0.129959	-0.229927	-0.141639	-0.112666	-0.137562	-0.126973	-0.158215	-0.0926685	-0.132678	-0.12414	-0.186944	-0.113482	-0.0972495	-0.209002	-0.174078	-0.108835	-0.314773	-0.135255	-0.131219	-0.157483	-0.108068	-0.123057	-0.154268	-0.120316	-0.159473	-0.106798	-0.148897	-0.144779	-0.136532	-0.154412	-0.129302	-0.263113	-0.176075	-0.240141	-0.187783	-0.181846	-0.203626	-0.177474	-0.114767	-0.117352	-0.134477	-0.426638	-0.128496	-0.14324
NGMA002	-0.148352	-0.221053	-0.171236	-0.125	-0.132689	-0.116407	-0.241363	-0.1029	-0.106105	-0.129879	-0.132426	-0.144075	-0.128659	-0.0980514	-0.125335	-0.16809	-0.106497	-0.140766	-0.171053	-0.153775	-0.108564	-0.341019	-0.156563	-0.104146	-0.155419	-0.0946413	-0.108319	-0.161491	-0.114708	-0.145554	-0.127182	-0.132774	-0.135834	-0.144476	-0.149796	-0.124102	-0.295685	-0.135616	-0.223992	-0.174025	-0.165736	-0.156579	-0.161652	-0.0964951	-0.104077	-0.115815	-0.514006	-0.134991	-0.104358
NGMA003	-0.162648	-0.213063	-0.184957	-0.137841	-0.163927	-0.14387	-0.226048	-0.193321	-0.141652	-0.154477	-0.150551	-0.14991	-0.140924	-0.15512	-0.141414	-0.167665	-0.125539	-0.16918	-0.154957	-0.147645	-0.143461	-0.27327	-0.167485	-0.154346	-0.149751	-0.111854	-0.147345	-0.148292	-0.137423	-0.140296	-0.14606	-0.178354	-0.123851	-0.160646	-0.161094	-0.153549	-0.259649	-0.137831	-0.259615	-0.177692	-0.119177	-0.130076	-0.120062	-0.14574	-0.138321	-0.0986547	-0.55791	-0.146144	-0.140799
NGMA004	-0.224967	-0.192817	-0.240526	-0.196185	-0.216768	-0.197085	-0.215789	-0.228205	-0.198788	-0.234925	-0.222787	-0.207414	-0.205796	-0.183797	-0.189889	-0.221204	-0.235583	-0.239335	-0.208224	-0.222611	-0.205712	-0.270026	-0.201975	-0.197917	-0.237224	-0.17207	-0.201815	-0.214689	-0.193834	-0.207268	-0.205919	-0.174223	-0.245729	-0.188795	-0.214894	-0.22271	-0.269962	-0.237711	-0.1875	-0.22569	-0.214662	-0.224409	-0.196262	-0.188128	-0.202934	-0.197575	-0.399525	-0.209727	-0.228289
NGMA005	-0.167406	-0.253017	-0.182176	-0.110539	-0.118722	-0.121531	-0.25515	-0.135782	-0.132504	-0.137299	-0.134182	-0.145018	-0.126234	-0.119949	-0.111754	-0.194223	-0.142085	-0.139166	-0.162598	-0.117273	-0.140913	-0.279002	-0.137198	-0.11996	-0.141584	-0.105321	-0.123258	-0.153885	-0.14255	-0.134072	-0.153183	-0.135457	-0.134091	-0.151628	-0.150454	-0.141382	-0.262235	-0.157105	-0.219069	-0.169133	-0.159091	-0.191808	-0.11583	-0.116609	-0.121534	-0.112664	-0.510135	-0.115451	-0.145756
NGMI001	-0.162387	-0.263203	-0.150273	-0.119392	-0.104112	-0.120127	-0.239982	-0.159113	-0.108187	-0.132509	-0.144398	-0.133438	-0.124898	-0.125962	-0.129654	-0.150743	-0.1125	-0.114035	-0.171105	-0.152174	-0.0999124	-0.303653	-0.113859	-0.105901	-0.125377	-0.130796	-0.119142	-0.186441	-0.119017	-0.142857	-0.136182	-0.130097	-0.129263	-0.136085	-0.153326	-0.134718	-0.251242	-0.150491	-0.215823	-0.180754	-0.153056	-0.154184	-0.169619	-0.120153	-0.10395	-0.113139	-0.504861	-0.135498	-0.121495
NGMI002	-0.17601	-0.267989	-0.194709	-0.174945	-0.1605	-0.143497	-0.25355	-0.165377	-0.158033	-0.125792	-0.163628	-0.178279	-0.151625	-0.138475	-0.166744	-0.19285	-0.167344	-0.15291	-0.172923	-0.146884	-0.135342	-0.342405	-0.154559	-0.108202	-0.178789	-0.154977	-0.160458	-0.192025	-0.141122	-0.183349	-0.144037	-0.189857	-0.159325	-0.179412	-0.154196	-0.173893	-0.248279	-0.157937	-0.237449	-0.179124	-0.157472	-0.155972	-0.13552	-0.133105	-0.142596	-0.128795	-0.567606	-0.122449	-0.158365
NGMI003	-0.161058	-0.217728	-0.174188	-0.136051	-0.123173	-0.125111	-0.213748	-0.159091	-0.132793	-0.124891	-0.136511	-0.151046	-0.123796	-0.11214	-0.142135	-0.16523	-0.134291	-0.148381	-0.181753	-0.136646	-0.116536	-0.304038	-0.185068	-0.148084	-0.143069	-0.11032	-0.123517	-0.18047	-0.121827	-0.158154	-0.144896	-0.167812	-0.145721	-0.166667	-0.168103	-0.151982	-0.284768	-0.145985	-0.21713	-0.18375	-0.165263	-0.17848	-0.171817	-0.111087	-0.098989	-0.0899047	-0.530914	-0.114031	-0.121422
NGMI004	-0.161489	-0.26692	-0.189041	-0.14336	-0.104686	-0.125567	-0.231651	-0.131641	-0.11335	-0.0921629	-0.116035	-0.133244	-0.110252	-0.117708	-0.138279	-0.176889	-0.106164	-0.106327	-0.146771	-0.124538	-0.126298	-0.261641	-0.141057	-0.113131	-0.150301	-0.10194	-0.100779	-0.172322	-0.113772	-0.141987	-0.117325	-0.131389	-0.106979	-0.112349	-0.153926	-0.1355	-0.268669	-0.162949	-0.215617	-0.171515	-0.146728	-0.191038	-0.141979	-0.128081	-0.0959253	-0.102679	-0.468919	-0.115548	-0.133764
NGMI005	-0.149586	-0.26534	-0.169175	-0.0713362	-0.0992351	-0.119538	-0.221239	-0.143617	-0.0753399	-0.0947409	-0.124811	-0.116057	-0.0812274	-0.0984103	-0.0939819	-0.178571	-0.120253	-0.086249	-0.152125	-0.135327	-0.0767595	-0.311659	-0.117473	-0.100321	-0.124067	-0.0880859	-0.118745	-0.16691	-0.115642	-0.126974	-0.109102	-0.14808	-0.124682	-0.119842	-0.170616	-0.112337	-0.238437	-0.139655	-0.209581	-0.160799	-0.122685	-0.166566	-0.131797	-0.122036	-0.0744478	-0.0927583	-0.516291	-0.107061	-0.114848
NGMI006	-0.190335	-0.239298	-0.163134	-0.130282	-0.13143	-0.13472	-0.220057	-0.14916	-0.107377	-0.123596	-0.135314	-0.141333	-0.115245	-0.11802	-0.124559	-0.166584	-0.110094	-0.137556	-0.157274	-0.133061	-0.132631	-0.289443	-0.120882	-0.101132	-0.135806	-0.101702	-0.115749	-0.160914	-0.134012	-0.124413	-0.124892	-0.126564	-0.119048	-0.123843	-0.151777	-0.112903	-0.273295	-0.137513	-0.218319	-0.155847	-0.13986	-0.142357	-0.168694	-0.127715	-0.139243	-0.0960862	-0.499335	-0.119765	-0.128125
NGMN001	-0.174897	-0.22774	-0.148341	-0.118461	-0.113697	-0.166586	-0.255268	-0.159137	-0.104455	-0.0978456	-0.130911	-0.129326	-0.108932	-0.108144	-0.12348	-0.168478	-0.132897	-0.107759	-0.1658	-0.167072	-0.103549	-0.309908	-0.142894	-0.138239	-0.177307	-0.112263	-0.151047	-0.157151	-0.151606	-0.147866	-0.100045	-0.123996	-0.162341	-0.168053	-0.148879	-0.149718	-0.283956	-0.148899	-0.236111	-0.169389	-0.180525	-0.198389	-0.169669	-0.150378	-0.0964721	-0.127885	-0.479111	-0.123886	-0.1361
NGMN002	-0.190127	-0.24525	-0.186257	-0.177597	-0.197164	-0.138259	-0.23271	-0.156425	-0.145781	-0.135279	-0.156381	-0.15837	-0.154575	-0.135302	-0.174729	-0.207431	-0.135571	-0.150228	-0.167462	-0.136446	-0.14576	-0.334906	-0.168899	-0.134366	-0.169793	-0.130558	-0.150524	-0.18666	-0.148918	-0.155278	-0.157048	-0.178295	-0.168557	-0.149814	-0.141218	-0.173814	-0.265905	-0.167722	-0.249361	-0.20117	-0.174797	-0.156088	-0.18251	-0.154655	-0.162872	-0.140402	-0.559682	-0.146777	-0.144126
NGMN003	-0.188516	-0.237815	-0.189631	-0.112849	-0.144725	-0.160731	-0.238426	-0.181051	-0.135113	-0.123598	-0.142588	-0.15728	-0.131944	-0.137543	-0.148106	-0.182132	-0.177703	-0.133904	-0.181841	-0.163973	-0.124124	-0.277841	-0.163922	-0.151113	-0.176516	-0.127082	-0.140168	-0.212743	-0.148082	-0.195813	-0.145833	-0.173304	-0.160178	-0.137213	-0.175104	-0.161872	-0.285016	-0.160695	-0.269531	-0.212876	-0.173426	-0.201466	-0.160834	-0.166208	-0.119342	-0.140539	-0.511873	-0.145043	-0.154009
NGMN004	-0.150244	-0.237352	-0.178735	-0.0925047	-0.120675	-0.11774	-0.20203	-0.161443	-0.0944534	-0.0904959	-0.110348	-0.109661	-0.0995713	-0.088031	-0.119833	-0.176728	-0.131186	-0.0962867	-0.182478	-0.144676	-0.109756	-0.300228	-0.155248	-0.132099	-0.125617	-0.113212	-0.129414	-0.150155	-0.108362	-0.151651	-0.106867	-0.159528	-0.119252	-0.126517	-0.14271	-0.11886	-0.275735	-0.136049	-0.235498	-0.171066	-0.140355	-0.18245	-0.144106	-0.120855	-0.0980674	-0.110793	-0.56694	-0.115063	-0.137635
NGMN005	-0.160734	-0.217415	-0.173715	-0.155694	-0.133785	-0.14788	-0.254079	-0.142183	-0.136385	-0.143731	-0.133099	-0.1305	-0.117633	-0.107314	-0.133774	-0.183407	-0.123782	-0.149687	-0.155485	-0.10964	-0.105731	-0.303922	-0.167124	-0.102543	-0.125536	-0.118537	-0.138917	-0.146433	-0.102626	-0.129793	-0.129371	-0.135311	-0.156667	-0.12711	-0.136957	-0.144628	-0.263966	-0.0969101	-0.240356	-0.163667	-0.102225	-0.136667	-0.0996753	-0.117661	-0.142079	-0.146717	-0.507143	-0.159265	-0.170725
NGMN006	-0.176442	-0.265873	-0.171435	-0.100589	-0.11236	-0.1287	-0.195327	-0.12963	-0.0995885	-0.115056	-0.144099	-0.13113	-0.1262	-0.104047	-0.123586	-0.18162	-0.124789	-0.123668	-0.16517	-0.147245	-0.113501	-0.324455	-0.134152	-0.0943953	-0.142963	-0.117174	-0.109122	-0.164819	-0.116986	-0.128317	-0.114024	-0.117888	-0.12938	-0.140842	-0.13652	-0.137621	-0.278943	-0.143264	-0.200893	-0.155051	-0.11999	-0.171815	-0.133129	-0.12286	-0.126667	-0.113537	-0.469974	-0.0995066	-0.138739
NGMN007	-0.161337	-0.21064	-0.161972	-0.121743	-0.114758	-0.130543	-0.233918	-0.146963	-0.102642	-0.113539	-0.12378	-0.137259	-0.106603	-0.0949055	-0.0965259	-0.144737	-0.130658	-0.107706	-0.186155	-0.140481	-0.0836149	-0.303486	-0.157998	-0.107353	-0.146081	-0.0992431	-0.113308	-0.150364	-0.0905281	-0.13	-0.119406	-0.137026	-0.100638	-0.145214	-0.119024	-0.127301	-0.280457	-0.119927	-0.203668	-0.172535	-0.119048	-0.159533	-0.152622	-0.106958	-0.073186	-0.0877383	-0.510027	-0.0807724	-0.136549
NGMN008	-0.148675	-0.283076	-0.167837	-0.0998004	-0.108167	-0.10649	-0.220699	-0.152486	-0.0945553	-0.113126	-0.101792	-0.118952	-0.114777	-0.106612	-0.105761	-0.185297	-0.12809	-0.10708	-0.161423	-0.156308	-0.121516	-0.276042	-0.133005	-0.101143	-0.13142	-0.0912017	-0.108019	-0.158599	-0.119898	-0.137799	-0.103916	-0.14064	-0.128995	-0.132893	-0.154022	-0.103853	-0.277083	-0.128171	-0.243725	-0.183367	-0.136294	-0.145672	-0.136044	-0.117414	-0.108091	-0.124551	-0.506098	-0.106132	-0.136197
NGNY002	-0.167318	-0.183943	-0.209402	-0.171016	-0.168311	-0.16358	-0.189573	-0.157443	-0.159498	-0.18901	-0.184544	-0.198556	-0.196203	-0.181367	-0.173407	-0.174051	-0.193558	-0.194963	-0.199109	-0.143155	-0.128734	-0.30136	-0.191982	-0.187063	-0.182326	-0.172776	-0.169742	-0.185109	-0.173309	-0.160714	-0.155806	-0.13871	-0.188776	-0.209494	-0.172667	-0.166874	-0.229208	-0.166667	-0.229535	-0.1875	-0.161134	-0.164821	-0.131292	-0.177096	-0.175	-0.163636	-0.440895	-0.144107	-0.174751
NGVI005	-0.202913	-0.253472	-0.18188	-0.161043	-0.177427	-0.156643	-0.21639	-0.186111	-0.167675	-0.204728	-0.150376	-0.166449	-0.161497	-0.140692	-0.161021	-0.188889	-0.159288	-0.158288	-0.184524	-0.161924	-0.173856	-0.324766	-0.184751	-0.1505	-0.184676	-0.176302	-0.14057	-0.198927	-0.1412	-0.151076	-0.172414	-0.176428	-0.190531	-0.153882	-0.161314	-0.179348	-0.285539	-0.172386	-0.211735	-0.207409	-0.162902	-0.181555	-0.135787	-0.158766	-0.140839	-0.172273	-0.496032	-0.176883	-0.163163
NGVI008	-0.172545	-0.178717	-0.212042	-0.19494	-0.235	-0.20931	-0.196429	-0.187755	-0.201282	-0.207941	-0.176563	-0.246042	-0.219773	-0.219196	-0.195302	-0.194787	-0.19359	-0.197861	-0.247155	-0.200887	-0.197861	-0.231132	-0.186777	-0.181349	-0.205396	-0.185039	-0.179239	-0.175635	-0.213012	-0.20206	-0.207898	-0.201841	-0.193351	-0.212781	-0.198353	-0.224761	-0.23251	-0.199005	-0.186567	-0.182944	-0.260269	-0.174134	-0.170477	-0.162263	-0.181818	-0.176754	-0.343954	-0.237484	-0.213825
NGVI010	-0.164208	-0.208333	-0.158716	-0.0885467	-0.0920484	-0.111848	-0.209854	-0.134072	-0.0681265	-0.0901403	-0.0936989	-0.131047	-0.0648075	-0.0720648	-0.119508	-0.15927	-0.108148	-0.0834055	-0.17475	-0.125587	-0.0797468	-0.256897	-0.144363	-0.114488	-0.134905	-0.0830537	-0.0940999	-0.157113	-0.0961538	-0.149464	-0.104839	-0.144981	-0.126815	-0.125696	-0.133537	-0.0842128	-0.27649	-0.122727	-0.209027	-0.146777	-0.151813	-0.163347	-0.13146	-0.0876652	-0.0856136	-0.103059	-0.464382	-0.10199	-0.119004
NGVI013	-0.172228	-0.215067	-0.161962	-0.0819512	-0.120877	-0.124889	-0.223098	-0.136888	-0.122227	-0.116553	-0.127642	-0.134483	-0.11882	-0.110636	-0.153374	-0.158508	-0.127615	-0.115504	-0.154593	-0.14047	-0.116524	-0.302602	-0.116445	-0.0937196	-0.170898	-0.118874	-0.14006	-0.184512	-0.110714	-0.136427	-0.123291	-0.148565	-0.152194	-0.139919	-0.139328	-0.1352	-0.257341	-0.137138	-0.213254	-0.179519	-0.144164	-0.211162	-0.142279	-0.134067	-0.109072	-0.0868444	-0.458226	-0.147452	-0.139739
NGWA013	-0.14442	-0.244703	-0.160567	-0.0941307	-0.116228	-0.115638	-0.256486	-0.139327	-0.0910302	-0.115019	-0.121574	-0.112825	-0.103493	-0.0893655	-0.118269	-0.159539	-0.128599	-0.119363	-0.163032	-0.146958	-0.078154	-0.288301	-0.12284	-0.0934579	-0.117788	-0.0869565	-0.0901297	-0.141219	-0.114808	-0.13708	-0.112736	-0.133869	-0.108325	-0.126283	-0.133245	-0.113327	-0.245787	-0.0926966	-0.235058	-0.160734	-0.117834	-0.139474	-0.116425	-0.109375	-0.0899719	-0.0956848	-0.546779	-0.12557	-0.113194
NGWA014	-0.160391	-0.213922	-0.17363	-0.0943128	-0.117121	-0.128728	-0.235832	-0.159658	-0.11138	-0.110403	-0.117973	-0.161726	-0.0913686	-0.103012	-0.123047	-0.17619	-0.11707	-0.0977523	-0.164833	-0.136547	-0.0863636	-0.247758	-0.138543	-0.116536	-0.143455	-0.0796205	-0.136267	-0.157801	-0.121441	-0.167137	-0.0982441	-0.130828	-0.125337	-0.152866	-0.156281	-0.117295	-0.284959	-0.151139	-0.226562	-0.16765	-0.162014	-0.138889	-0.114385	-0.120616	-0.111667	-0.112522	-0.476378	-0.127042	-0.100577
NGWI002	-0.19799	-0.225346	-0.18834	-0.182799	-0.189423	-0.162849	-0.234405	-0.204112	-0.166202	-0.187078	-0.19447	-0.184473	-0.169434	-0.179659	-0.188047	-0.196429	-0.159897	-0.173002	-0.175505	-0.169609	-0.156723	-0.299412	-0.198821	-0.173204	-0.17364	-0.17161	-0.182555	-0.184701	-0.179673	-0.190669	-0.188287	-0.185559	-0.203823	-0.205076	-0.153285	-0.165209	-0.285835	-0.1642	-0.22605	-0.204617	-0.17121	-0.17973	-0.15492	-0.175426	-0.180821	-0.18173	-0.600551	-0.181291	-0.19475
NGWI003	-0.142505	-0.244098	-0.177553	-0.124871	-0.110695	-0.128663	-0.199443	-0.139479	-0.140937	-0.143465	-0.158516	-0.145018	-0.109635	-0.128596	-0.125786	-0.154609	-0.119764	-0.12806	-0.172736	-0.162605	-0.121333	-0.25732	-0.132411	-0.11134	-0.133147	-0.122217	-0.124334	-0.164481	-0.14476	-0.147661	-0.124888	-0.143066	-0.151451	-0.14837	-0.141892	-0.137774	-0.264439	-0.110872	-0.202642	-0.171026	-0.156576	-0.14759	-0.126494	-0.114847	-0.122261	-0.0927743	-0.526139	-0.145048	-0.13987
NGWI004	-0.162425	-0.229839	-0.160952	-0.130503	-0.125899	-0.137803	-0.205374	-0.145652	-0.108826	-0.108821	-0.133041	-0.150999	-0.101224	-0.0991162	-0.135708	-0.177638	-0.105422	-0.113616	-0.14251	-0.124425	-0.0930079	-0.335366	-0.135291	-0.103304	-0.137376	-0.103717	-0.124562	-0.13249	-0.113142	-0.124879	-0.116166	-0.124014	-0.11662	-0.126876	-0.10338	-0.133513	-0.247418	-0.120073	-0.205825	-0.177149	-0.152989	-0.125323	-0.10372	-0.11203	-0.105637	-0.122831	-0.526316	-0.106374	-0.120682
NGBC020	-0.178311	-0.232425	-0.165872	-0.13515	-0.152554	-0.142505	-0.225575	-0.170606	-0.163632	-0.152493	-0.181984	-0.167226	-0.145442	-0.160565	-0.148264	-0.167351	-0.145617	-0.154297	-0.188559	-0.171343	-0.142035	-0.299054	-0.168592	-0.117582	-0.182166	-0.133666	-0.142311	-0.176471	-0.148737	-0.152637	-0.139858	-0.148747	-0.173038	-0.164062	-0.167411	-0.146776	-0.184791	-0.165806	-0.19199	-0.160436	-0.153468	-0.16224	-0.153469	-0.131994	-0.128487	-0.119036	-0.331027	0.113689	-0.13904
NGVI014	-0.534644	-0.417431	-0.501767	-0.492972	-0.516551	-0.489362	-0.527487	-0.474907	-0.498239	-0.522482	-0.517123	-0.541818	-0.497414	-0.513298	-0.538043	-0.48155	-0.530702	-0.546099	-0.547481	-0.529468	-0.501894	-0.41474	-0.519841	-0.495495	-0.513158	-0.467831	-0.501832	-0.46473	-0.521352	-0.452652	-0.57554	-0.502778	-0.508123	-0.521296	-0.411523	-0.498188	-0.462085	-0.505708	-0.436192	-0.47417	-0.514192	-0.613372	-0.445087	-0.450772	-0.549822	-0.464419	-0.473214	-0.60195	-0.541016
1Pairwise estimate of kinship - >0.354 duplicate or monozygotic twin, [0.177, 0.354] 1st-degree relationship, [0.0884, 0.177] 2nd-degree relationship, and [0.0442, 0.0884] 3rd-degree relationship.
Estimates performed in SNPrelate package follwoing Manichaikul, A., Mychaleckyj, J. C., Rich, S. S., Daly, K., Sale, M., & Chen, W. M. (2010). Robust relationship inference in genome-wide association studies. Bioinformatics, 26(22), 2867-2873.
2sample names correspond to the Perl Code in Supporting Table 1
[truncated: 65 more columns]

## Sheet: ST5
Supporting Table 5. FST estimates between HG and remaining North American samples following Weir and Cockerham (see main text for details) and whether the SNP was selected for designing a TaqMan assay or not.
SNP	Contig	POS	FST	FST rank order	Select for TaqMan design?	Genotyped in full dataset	TaqMan assay name	Contig	POS	Comments	Sequence	Best Blastn_Aves	Accession
NW_010972609.1:11491317	NW_010972609.1	11491317	0.976407	1	NO			NW_010972609.1	11491317	too many flanking SNPs; more than 4 alt alleles;		PREDICTED: Aquila chrysaetos canadensis tubby bipartite transcription factor (TUB), transcript variant X3, mRNA	XM_011575699.1
NW_010972593.1:1636141	NW_010972593.1	1636141	0.952452	2	YES	NO	NOGO3	NW_010972593.1	1636141	At pos -33 and -31 EUR ALT allele;	>NOGO3_NW_010972593_1636141_CT AAAGGAGAGATGCTCATAAGCATGCTGCTGACTGGCATTTCATG[C/T]CTCTGTAATCAAGGACAAGGTTCAGGTGCTGGCCAACATGTCAGTTTGGAAAAATATCACCAAGTCAGTGAAGCAACACTGCATTTACTTGCTCTATACCCTCATCTCATGGAATCAG	PREDICTED: Haliaeetus leucocephalus fibrillin 3 (FBN3), mRNA	XM_010562269.1
NW_010972611.1:746549	NW_010972611.1	746549	0.947404	3	YES	YES	NOGO2	NW_010972611.1	746549	At pos 2 one VI sample is HOM ALT alelle	>NOGO2_NW_010972611.1_746549_AG GACCTGCTGGAGCAGGAGGAGTTGGAGGCAGGAATCCTCATGGTGAACAAGAAGGGC[G/A]AAGAGGAGCAAGCCAGTGAGTGGCTGGGGTCAACAT	PREDICTED: Haliaeetus leucocephalus IQ motif containing GTPase activating protein 3 (IQGAP3), mRNA	XM_010564108.1
NW_010973284.1:18188044	NW_010973284.1	18188044	0.945964	4	YES	YES	NOGO7	NW_010973284.1	18188044	From -30 to -28 have very low DP; No mate region mapped	>NOGO7_NW_010973284_18188044_CA GCTGCAGGGACATCACAAGTGTCCAGTGGC[C/A]ATGGGCACTACATGCCTGAGCTTCCCTGCTGCCAGACGGATTTCTATGCCATGAAGTCACTGCATG	No good hits	NA
NW_010973166.1:279399	NW_010973166.1	279399	0.938314	5	YES	YES	NOGO4	NW_010973166.1	279399	At pos 14 to 25 coverage in only 3 samples from BC	>NOGO4_NW_010973166_279399_GA TCAGTGGAAAAAAGAGCAGCCTGTGAAGAGAAGGATATTTTACTGCAGGACATCGGACCCCAGTCACAGCTCTTGCCCCAAAAGCACTTGCCACTGCCTGGCCCCACCGGCCAGGGCTGGTCCAGGGCTGGCTGCATCCCCAGT[G/A]CCCGGACAGCGGCNNNNNNNNNNNNCCCCAGCTGGGGGACACCTGGGGACGACTGTCCCCTGCTTCCCCCCCGTGCATGACCCAGCAGCTGCCATCCCTCCGCTGTGCTTGCGGAGGGG	PREDICTED: Haliaeetus leucocephalus calcium channel, voltage-dependent, R type, alpha 1E subunit (CACNA1E), mRNA	XM_010580622.1
NW_010972972.1:4656584	NW_010972972.1	4656584	0.93003	6	NO			NW_010972972.1	4656584	not enough flanking sequence		PREDICTED: Meleagris gallopavo uncharacterized LOC104909389 (LOC104909389), transcript variant X2, ncRNA	XR_792302.2
NW_010972587.1:15841473	NW_010972587.1	15841473	0.929089	7	YES	YES	NOGO6	NW_010972587.1	15841473	From -37 to -22 DP is only 8 across all samples but the Taqman software will not design an assay if there aren't at least 30 bp on each side	>NOGO6_NW_010972587_15841473_GA AGGGGCTGCCACGCTGCAGCACAGCGGTCGTGTACTC[G/A]GTCCCACTCTGCTCTGTTCAGGCTGGGCCACCCAAACCCCTGCAACAGCCGTACTTCTATGGATGCATTCATGTTTCCCACTCCTCCCTC	PREDICTED: Corvus cornix cornix stimulated by retinoic acid 8 (STRA8), mRNA	XM_019292758.1
NW_010972674.1:134129	NW_010972674.1	134129	0.922932	8	NO			NW_010972674.1	134129	no Hets and it seems there may be more than two alleles there		PREDICTED: Aquila chrysaetos canadensis arylformamidase (AFMID), mRNA	XM_011600160.1
NW_010972731.1:3090459	NW_010972731.1	3090459	0.922097	9	YES	YES	NOGO12	NW_010972731.1	3090459	None	>NOGO12_NW_010972731_3090459_CT GCACAAAGCTATTTGGTAAAGGTATTTAATGGTGATTCACTGGGAAAATTCACAGCTTCCAGTGGTGTGCAGATTCACAGTTTTCACTG[C/T]GAGCAGCGTTGCTCTCCAGCACAGTCTGCACACCGGCCTGCAACATCAA	No good hits	NA
NW_010973052.1:6718156	NW_010973052.1	6718156	0.921138	10	YES	YES	NOGO9	NW_010973052.1	6718156	At pos 39, EUR HOM for ALT allele; at pos -25 one VI HOM ALT allele	>NOGO9_NW_010973052_6718156_GA AATTGCAAGCTTATTGAAAACCATCAGCATATCCACCTGGAACCTGAAAGGTGAGGAAGAG[G/A]GCTTGGTGAACCCAGATAGCCTCAGCCTCATCAGCCCACGAGCAGCATGCT	No good hits	NA
NW_010972742.1:5357980	NW_010972742.1	5357980	0.918185	11	NO			NW_010972742.1	5357980	Too much HG missing data		PREDICTED: Corvus brachyrhynchos uncharacterized LOC108449466 (LOC108449466), ncRNA	XR_001865619.1
NW_010972528.1:930993	NW_010972528.1	930993	0.916563	12	NO			NW_010972528.1	930993	not enough flanking sequence		PREDICTED: Haliaeetus leucocephalus enhancer of mRNA decapping 4 (EDC4), transcript variant X7, mRNA	XM_010583576.1
NW_010972622.1:1012754	NW_010972622.1	1012754	0.901612	13	NO			NW_010972622.1	1012754	not enough flanking sequence		PREDICTED: Parus major myosin IA (MYO1A), transcript variant X2, mRNA	XM_015615636.2
NW_010972546.1:3012652	NW_010972546.1	3012652	0.899573	14	NO			NW_010972546.1	3012652	not enough flanking sequence		PREDICTED: Aquila chrysaetos canadensis vesicle amine transport 1 (VAT1), mRNA	XM_011594293.1
NW_010973400.1:2142982	NW_010973400.1	2142982	0.899342	15	NO			NW_010973400.1	2142982	not enough flanking and context at NW_010973400.1:2142972 has 5 alternate alleles so only the top alleles will be used		No good hits	NA
NW_010973400.1:2142964	NW_010973400.1	2142964	0.898455	16	NO			NW_010973400.1	2142964	not enough flanking sequence		No good hits	NA
NW_010972436.1:29246950	NW_010972436.1	29246950	0.894569	17	YES	YES	NOGO16	NW_010972436.1	29246950	Pos 5, one AK and one EAST are het; Pos -26 EUR HOMO ALT	>NOGO16_NW_010972436_29246950_AG CAGGTATTTGCCCACCTGCTGCATTTCTACCACAAGTCGCATCTGCTCACAAGCAGCAGCGTGAACATGGGGAAAAGC[G/A]ACACGCTGGGAGCAGAGGAGAAGACAGCAACACTCACCGCAC	No good hits	NA
NW_010972604.1:1687266	NW_010972604.1	1687266	0.892861	18	NO			NW_010972604.1	1687266	too many indels and SNPs nearby		PREDICTED: Sturnus vulgaris membrane associated ring-CH-type finger 8 (MARCH8), transcript variant X5, mRNA	XM_014875311.1
NW_010973369.1:1766979	NW_010973369.1	1766979	0.888199	19	NO			NW_010973369.1	1766979	not enough flanking		No good hits	NA
NW_010973166.1:452765	NW_010973166.1	452765	0.88779	20	NO			NW_010973166.1	452765	Adjacent SNPs		NA	NA
NW_010973166.1:452766	NW_010973166.1	452766	0.88779	21	NO			NW_010973166.1	452766	Adjacent SNPs		NA	NA
NW_010972611.1:748916	NW_010972611.1	748916	0.882105	22	NO			NW_010972611.1	748916	Not tried: too close (2367 bp from NOGO2)		NA	NA
NW_010972626.1:620268	NW_010972626.1	620268	0.874057	23	YES	YES	NOGO21	NW_010972626.1	620268	None	>NOGO21_NW_010972626_620268_CT TGCAGGAAGAGCTGGAGCGCTTTCTGTCTCACTGGGGAGCACGTTCACTCTGGTTAAATTGGGCTCCATGCAGTCTTGGCTGCTCAGCAGGAAGCATTTGATGCTGTCACGCTCTNGGTGTGGCTCTGCTACTTCTGGGGGGCACAGAGAAAACCCTGAGGTTGAATCCTCATCTCCCTCCTCCTGTTCTCGGCAC[C/T]GGGGCACCAGCCTGTGCTGCCAGCTCGTCTGGTGTC	PREDICTED: Haliaeetus leucocephalus chromodomain helicase DNA binding protein 5 (CHD5), mRNA	XM_010565387.1
NW_010972664.1:10961257	NW_010972664.1	10961257	0.868357	24	NO			NW_010972664.1	10961257	Lots of SNPs and indels; also, mate pair did not map		PREDICTED: Zonotrichia albicollis NOP2/Sun domain family, member 3 (NSUN3), transcript variant X1, mRNA	XM_005491408.2
NW_010972731.1:6933110	NW_010972731.1	6933110	0.857853	25	NO			NW_010972731.1	6933110	not enough flanking seqeunce; Lots of SNPs and indels; also, mate pair did not map		No good hits	NA
NW_010973368.1:17660397	NW_010973368.1	17660397	0.854846	26	NO			NW_010973368.1	17660397	too many SNPs and no mate pair mapping		NA	NA
NW_010973092.1:2172153	NW_010973092.1	2172153	0.853802	27	NO			NW_010973092.1	2172153	not enough flanking sequence		NA	NA
NW_010972631.1:1004654	NW_010972631.1	1004654	0.85368	28	YES	YES	NOGO28	NW_010972631.1	1004654	None	>NOGO28_NW_010972631_1004654_AG GTTTTTACGGGAATACCTGACCTAATTCCCTCGGAGCTAAAATACCTGACTCCA[A/G]TAACAATTGAGCAACTGCCTCCTGGATGCAGGATGCGAAATAAGGATCAGT	PREDICTED: Haliaeetus leucocephalus MDN1, midasin homolog (yeast) (MDN1), transcript variant X6, mRNA	XM_010565683.1
NW_010972831.1:1904284	NW_010972831.1	1904284	0.853497	29	YES	YES	NOGO29	NW_010972831.1	1904284	None	>NOGO29_NW_010972831_1904284_GA GCCCTGGGGAGGTGGCCCACCCGTGTTGAAGACATTGATGTTGCCCCC[G/A]TACATCCTGGTATGTGCAGAAAATCAAGTC	PREDICTED: Haliaeetus leucocephalus SH2B adaptor protein 2 (SH2B2), mRNA	XM_010573526.1
NW_010972864.1:1466243	NW_010972864.1	1466243	0.850551	30
NW_010973092.1:7019251	NW_010973092.1	7019251	0.850253	31
NW_010972512.1:1917424	NW_010972512.1	1917424	0.849469	32
NW_010972598.1:12884124	NW_010972598.1	12884124	0.847478	33
NW_010972629.1:32498	NW_010972629.1	32498	0.843321	34
NW_010973325.1:3178945	NW_010973325.1	3178945	0.840345	35
NW_010972809.1:2676331	NW_010972809.1	2676331	0.838292	36
NW_010973307.1:4237468	NW_010973307.1	4237468	0.838145	37
NW_010973368.1:1530803	NW_010973368.1	1530803	0.838022	38
NW_010973380.1:1974552	NW_010973380.1	1974552	0.832093	39
NW_010972593.1:1188012	NW_010972593.1	1188012	0.831351	40
NW_010972598.1:10049836	NW_010972598.1	10049836	0.83091	41
NW_010972437.1:8326086	NW_010972437.1	8326086	0.83032	42
NW_010972886.1:21359634	NW_010972886.1	21359634	0.829544	43
NW_010972953.1:7191395	NW_010972953.1	7191395	0.829118	44
NW_010972629.1:243851	NW_010972629.1	243851	0.827304	45
NW_010972584.1:131858	NW_010972584.1	131858	0.823701	46
NW_010972972.1:5369947	NW_010972972.1	5369947	0.82293	47
NW_010973436.1:2293514	NW_010973436.1	2293514	0.82246	48
NW_010973209.1:1159560	NW_010973209.1	1159560	0.820089	49
NW_010973023.1:1012826	NW_010973023.1	1012826	0.819687	50
NW_010972764.1:6653695	NW_010972764.1	6653695	0.814747	51
NW_010973052.1:895613	NW_010973052.1	895613	0.813878	52
NW_010972664.1:21313855	NW_010972664.1	21313855	0.812947	53
NW_010972579.1:1444625	NW_010972579.1	1444625	0.811833	54
NW_010972598.1:2912640	NW_010972598.1	2912640	0.81168	55
NW_010973436.1:2678217	NW_010973436.1	2678217	0.805978	56
NW_010972953.1:3470345	NW_010972953.1	3470345	0.805181	57
NW_010972438.1:15458213	NW_010972438.1	15458213	0.803173	58
NW_010973082.1:391988	NW_010973082.1	391988	0.80105	59
NW_010972438.1:14185148	NW_010972438.1	14185148	0.79915	60
NW_010973092.1:9963784	NW_010973092.1	9963784	0.79831	61
NW_010972742.1:1202075	NW_010972742.1	1202075	0.795898	62
NW_010972664.1:5626201	NW_010972664.1	5626201	0.794534	63
NW_010972991.1:20342554	NW_010972991.1	20342554	0.793949	64
NW_010973023.1:4912505	NW_010973023.1	4912505	0.791799	65
NW_010972579.1:1321888	NW_010972579.1	1321888	0.790818	66
NW_010972609.1:9288617	NW_010972609.1	9288617	0.789439	67
NW_010973166.1:480879	NW_010973166.1	480879	0.788908	68
NW_010972620.1:11141223	NW_010972620.1	11141223	0.787378	69
NW_010973307.1:644203	NW_010973307.1	644203	0.782407	70
NW_010972436.1:4846337	NW_010972436.1	4846337	0.781669	71
NW_010972991.1:17269760	NW_010972991.1	17269760	0.77938	72
NW_010973123.1:5529193	NW_010973123.1	5529193	0.779288	73
NW_010972864.1:1117329	NW_010972864.1	1117329	0.777714	74
NW_010973187.1:17692554	NW_010973187.1	17692554	0.774777	75
NW_010973428.1:205576	NW_010973428.1	205576	0.774369	76
NW_010972566.1:935365	NW_010972566.1	935365	0.772848	77
NW_010972620.1:10499821	NW_010972620.1	10499821	0.772021	78
NW_010972504.1:3048686	NW_010972504.1	3048686	0.771553	79
NW_010972611.1:1045857	NW_010972611.1	1045857	0.771378	80
NW_010972753.1:34151	NW_010972753.1	34151	0.770728	81
NW_010972853.1:2525372	NW_010972853.1	2525372	0.770688	82
NW_010972512.1:1912417	NW_010972512.1	1912417	0.767176	83
NW_010972438.1:16909915	NW_010972438.1	16909915	0.765528	84
NW_010972655.1:390698	NW_010972655.1	390698	0.761635	85
NW_010972620.1:11026952	NW_010972620.1	11026952	0.759386	86
NW_010972556.1:3194913	NW_010972556.1	3194913	0.758924	87
NW_010972438.1:8642634	NW_010972438.1	8642634	0.757581	88
NW_010972615.1:1091621	NW_010972615.1	1091621	0.756157	89
NW_010973187.1:17548447	NW_010973187.1	17548447	0.752787	90
NW_010973166.1:275845	NW_010973166.1	275845	0.752098	91
NW_010973409.1:690386	NW_010973409.1	690386	0.748794	92
NW_010972438.1:11027885	NW_010972438.1	11027885	0.748559	93
NW_010972742.1:5093841	NW_010972742.1	5093841	0.745449	94
NW_010973187.1:12539256	NW_010973187.1	12539256	0.744674	95
NW_010972589.1:1384684	NW_010972589.1	1384684	0.741966	96
NW_010972519.1:332674	NW_010972519.1	332674	0.741185	97
NW_010973092.1:3881946	NW_010973092.1	3881946	0.737771	98
NW_010972662.1:265200	NW_010972662.1	265200	0.736477	99
NW_010972620.1:11196428	NW_010972620.1	11196428	0.736447	100
NW_010972731.1:7636462	NW_010972731.1	7636462	0.734669	101
NW_010972753.1:2453077	NW_010972753.1	2453077	0.733844	102
NW_010973276.1:4738536	NW_010973276.1	4738536	0.73316	103
NW_010972953.1:1490770	NW_010972953.1	1490770	0.732622	104
NW_010973082.1:2299301	NW_010973082.1	2299301	0.7318	105
NW_010972609.1:1079007	NW_010972609.1	1079007	0.731716	106
NW_010972589.1:1700566	NW_010972589.1	1700566	0.73044	107
NW_010973231.1:530010	NW_010973231.1	530010	0.727018	108
NW_010972622.1:1216985	NW_010972622.1	1216985	0.724449	109
NW_010972438.1:9585765	NW_010972438.1	9585765	0.724083	110
NW_010972886.1:17049021	NW_010972886.1	17049021	0.722802	111
NW_010973276.1:1036508	NW_010973276.1	1036508	0.722393	112
NW_010973052.1:4226373	NW_010973052.1	4226373	0.722222	113
NW_010973166.1:697786	NW_010973166.1	697786	0.721629	114
NW_010972581.1:1509679	NW_010972581.1	1509679	0.718945	115
NW_010972920.1:1365020	NW_010972920.1	1365020	0.718762	116
NW_010972853.1:8791079	NW_010972853.1	8791079	0.710992	117
NW_010972731.1:9192258	NW_010972731.1	9192258	0.710674	118
NW_010973132.1:5785607	NW_010973132.1	5785607	0.706403	119
NW_010972953.1:3104775	NW_010972953.1	3104775	0.705847	120
NW_010973123.1:1422552	NW_010973123.1	1422552	0.705795	121
NW_010972620.1:13811154	NW_010972620.1	13811154	0.704966	122
NW_010972598.1:12575551	NW_010972598.1	12575551	0.702643	123
NW_010973284.1:2088291	NW_010973284.1	2088291	0.699408	124
NW_010972798.1:9116150	NW_010972798.1	9116150	0.696954	125
NW_010973104.1:1387496	NW_010973104.1	1387496	0.69608	126
NW_010973244.1:566456	NW_010973244.1	566456	0.693994	127
NW_010972731.1:4576406	NW_010972731.1	4576406	0.69363	128
NW_010972742.1:5763995	NW_010972742.1	5763995	0.693322	129
NW_010972537.1:1222277	NW_010972537.1	1222277	0.690224	130
NW_010972655.1:304374	NW_010972655.1	304374	0.689564	131
NW_010972764.1:3077518	NW_010972764.1	3077518	0.688887	132
NW_010972436.1:18471616	NW_010972436.1	18471616	0.688715	133
NW_010972864.1:7322080	NW_010972864.1	7322080	0.688683	134
NW_010972436.1:7289151	NW_010972436.1	7289151	0.688482	135
NW_010973284.1:15069549	NW_010973284.1	15069549	0.687967	136
NW_010972611.1:692738	NW_010972611.1	692738	0.687959	137
NW_010972776.1:7592397	NW_010972776.1	7592397	0.687889	138
NW_010973092.1:5796591	NW_010973092.1	5796591	0.687699	139
NW_010972664.1:10961241	NW_010972664.1	10961241	0.685018	140
NW_010972580.1:604345	NW_010972580.1	604345	0.684975	141
NW_010972625.1:277739	NW_010972625.1	277739	0.681888	142
NW_010973166.1:6018786	NW_010973166.1	6018786	0.681226	143
NW_010972972.1:7829028	NW_010972972.1	7829028	0.68107	144
NW_010972886.1:21413362	NW_010972886.1	21413362	0.680242	145
NW_010972809.1:6896763	NW_010972809.1	6896763	0.677715	146
NW_010972972.1:6462615	NW_010972972.1	6462615	0.677054	147
NW_010972436.1:23742429	NW_010972436.1	23742429	0.676736	148
NW_010972598.1:10567162	NW_010972598.1	10567162	0.675993	149
NW_010972676.1:9655126	NW_010972676.1	9655126	0.67491	150
NW_010972753.1:2224198	NW_010972753.1	2224198	0.674428	151
NW_010972437.1:17680078	NW_010972437.1	17680078	0.674372	152
NW_010972809.1:7087171	NW_010972809.1	7087171	0.674268	153
NW_010972587.1:14414558	NW_010972587.1	14414558	0.673322	154
NW_010972636.1:745360	NW_010972636.1	745360	0.67211	155
NW_010972886.1:27800	NW_010972886.1	27800	0.667732	156
NW_010972436.1:945968	NW_010972436.1	945968	0.66715	157
NW_010973368.1:10217397	NW_010973368.1	10217397	0.66677	158
NW_010972611.1:692758	NW_010972611.1	692758	0.666463	159
NW_010973231.1:5536861	NW_010973231.1	5536861	0.666104	160
NW_010972620.1:10772155	NW_010972620.1	10772155	0.665867	161
NW_010972497.1:933710	NW_010972497.1	933710	0.664056	162
NW_010973209.1:1657012	NW_010973209.1	1657012	0.663732	163
NW_010972572.1:2316652	NW_010972572.1	2316652	0.662786	164
NW_010972487.1:740577	NW_010972487.1	740577	0.66197	165
NW_010973436.1:2015792	NW_010973436.1	2015792	0.660747	166
NW_010973369.1:4148531	NW_010973369.1	4148531	0.660578	167
NW_010973368.1:15992646	NW_010973368.1	15992646	0.659257	168
NW_010973082.1:33009	NW_010973082.1	33009	0.657694	169
NW_010972642.1:11397678	NW_010972642.1	11397678	0.655814	170
NW_010973368.1:4008041	NW_010973368.1	4008041	0.65508	171
NW_010972631.1:7952678	NW_010972631.1	7952678	0.653625	172
NW_010972972.1:1190930	NW_010972972.1	1190930	0.651769	173
NW_010972546.1:2028080	NW_010972546.1	2028080	0.647697	174
NW_010972632.1:17187	NW_010972632.1	17187	0.646225	175
NW_010972620.1:9436514	NW_010972620.1	9436514	0.642874	176
NW_010973342.1:3136360	NW_010973342.1	3136360	0.641192	177
NW_010972664.1:22039941	NW_010972664.1	22039941	0.63704	178
NW_010972610.1:1358574	NW_010972610.1	1358574	0.635438	179
NW_010972931.1:6686776	NW_010972931.1	6686776	0.630489	180
NW_010972698.1:5031522	NW_010972698.1	5031522	0.62955	181
NW_010973082.1:4321941	NW_010973082.1	4321941	0.627813	182
NW_010972753.1:8485957	NW_010972753.1	8485957	0.626746	183
NW_010973231.1:5372549	NW_010973231.1	5372549	0.625794	184
NW_010972953.1:498557	NW_010972953.1	498557	0.623716	185
NW_010972662.1:100336	NW_010972662.1	100336	0.622355	186
NW_010973072.1:4627847	NW_010973072.1	4627847	0.620146	187
NW_010973002.1:4848127	NW_010973002.1	4848127	0.61951	188
NW_010972650.1:321851	NW_010972650.1	321851	0.618098	189
NW_010972953.1:498562	NW_010972953.1	498562	0.617798	190
NW_010972529.1:779868	NW_010972529.1	779868	0.615898	191
NW_010972920.1:2373850	NW_010972920.1	2373850	0.615417	192
NW_010972776.1:9911153	NW_010972776.1	9911153	0.615198	193
NW_010973072.1:470340	NW_010973072.1	470340	0.613239	194
NW_010972953.1:5926687	NW_010972953.1	5926687	0.612226	195
NW_010972437.1:11451893	NW_010972437.1	11451893	0.611068	196
NW_010972546.1:2762388	NW_010972546.1	2762388	0.61045	197
NW_010973013.1:3937862	NW_010973013.1	3937862	0.610316	198
NW_010972437.1:17152853	NW_010972437.1	17152853	0.609336	199
NW_010972529.1:214622	NW_010972529.1	214622	0.609138	200
NW_010972477.1:2941244	NW_010972477.1	2941244	0.608661	201
NW_010972698.1:9664166	NW_010972698.1	9664166	0.608032	202
NW_010972546.1:1826872	NW_010972546.1	1826872	0.608015	203
NW_010972580.1:2619869	NW_010972580.1	2619869	0.60461	204
NW_010973123.1:4668960	NW_010973123.1	4668960	0.603285	205
NW_010972631.1:4682069	NW_010972631.1	4682069	0.599921	206
NW_010972437.1:887060	NW_010972437.1	887060	0.596655	207
NW_010973093.1:1952516	NW_010973093.1	1952516	0.596164	208
NW_010972576.1:2043128	NW_010972576.1	2043128	0.596162	209
NW_010972991.1:20168720	NW_010972991.1	20168720	0.596158	210
NW_010973351.1:486495	NW_010973351.1	486495	0.59485	211
NW_010973389.1:3274665	NW_010973389.1	3274665	0.594159	212
NW_010972809.1:6028857	NW_010972809.1	6028857	0.59405	213
NW_010972438.1:8766741	NW_010972438.1	8766741	0.593753	214
NW_010972580.1:2619890	NW_010972580.1	2619890	0.593431	215
NW_010973158.1:3548678	NW_010973158.1	3548678	0.591123	216
NW_010973209.1:4714377	NW_010973209.1	4714377	0.582845	217
NW_010972437.1:22704448	NW_010972437.1	22704448	0.582626	218
NW_010973166.1:888203	NW_010973166.1	888203	0.582395	219
NW_010972658.1:173599	NW_010972658.1	173599	0.582088	220
NW_010973368.1:17391221	NW_010973368.1	17391221	0.578904	221
NW_010973284.1:10410339	NW_010973284.1	10410339	0.576756	222
NW_010972512.1:3391194	NW_010972512.1	3391194	0.574431	223
NW_010972546.1:1099280	NW_010972546.1	1099280	0.573805	224
NW_010973209.1:4613578	NW_010973209.1	4613578	0.573576	225
NW_010972709.1:2903775	NW_010972709.1	2903775	0.572287	226
NW_010972831.1:4008107	NW_010972831.1	4008107	0.572282	227
NW_010973187.1:17812943	NW_010973187.1	17812943	0.571611	228
NW_010972662.1:527845	NW_010972662.1	527845	0.571013	229
NW_010973123.1:4392480	NW_010973123.1	4392480	0.570858	230
NW_010972991.1:8548676	NW_010972991.1	8548676	0.568246	231
NW_010972598.1:4807417	NW_010972598.1	4807417	0.567746	232
NW_010972931.1:1210495	NW_010972931.1	1210495	0.567163	233
NW_010972438.1:837123	NW_010972438.1	837123	0.56678	234
NW_010973187.1:16865937	NW_010973187.1	16865937	0.566045	235
NW_010972809.1:4191323	NW_010972809.1	4191323	0.565688	236
NW_010972436.1:18536394	NW_010972436.1	18536394	0.563614	237
NW_010972742.1:2980270	NW_010972742.1	2980270	0.563614	238
NW_010973325.1:3570649	NW_010973325.1	3570649	0.561791	239
NW_010972609.1:15747234	NW_010972609.1	15747234	0.561766	240
NW_010972572.1:1294072	NW_010972572.1	1294072	0.56145	241
NW_010972742.1:1829945	NW_010972742.1	1829945	0.560596	242
NW_010972886.1:2633021	NW_010972886.1	2633021	0.56028	243
NW_010972638.1:532035	NW_010972638.1	532035	0.559153	244
NW_010973177.1:4555006	NW_010973177.1	4555006	0.557165	245
NW_010972610.1:9665	NW_010972610.1	9665	0.556542	246
NW_010972898.1:1167602	NW_010972898.1	1167602	0.554662	247
NW_010972587.1:12147158	NW_010972587.1	12147158	0.554296	248
NW_010972629.1:660623	NW_010972629.1	660623	0.552611	249
NW_010972664.1:13064021	NW_010972664.1	13064021	0.551573	250
NW_010972593.1:1515351	NW_010972593.1	1515351	0.551426	251
NW_010972753.1:8441330	NW_010972753.1	8441330	0.550795	252
NW_010973138.1:2624158	NW_010973138.1	2624158	0.548419	253
NW_010972753.1:8291003	NW_010972753.1	8291003	0.547912	254
NW_010972731.1:3773140	NW_010972731.1	3773140	0.547823	255
NW_010973369.1:1345242	NW_010973369.1	1345242	0.546949	256
NW_010972436.1:1489044	NW_010972436.1	1489044	0.545373	257
NW_010973255.1:337778	NW_010973255.1	337778	0.545234	258
NW_010972931.1:160668	NW_010972931.1	160668	0.543671	259
NW_010973244.1:2110633	NW_010973244.1	2110633	0.543065	260
NW_010972742.1:3457730	NW_010972742.1	3457730	0.542413	261
NW_010972653.1:9968567	NW_010972653.1	9968567	0.540931	262
NW_010973284.1:14193324	NW_010973284.1	14193324	0.540362	263
NW_010972886.1:20433063	NW_010972886.1	20433063	0.53958	264
NW_010972620.1:11444413	NW_010972620.1	11444413	0.539432	265
NW_010972528.1:16837777	NW_010972528.1	16837777	0.535989	266
NW_010973092.1:10500498	NW_010973092.1	10500498	0.535667	267
NW_010972992.1:6948752	NW_010972992.1	6948752	0.535643	268
NW_010972809.1:6797447	NW_010972809.1	6797447	0.535479	269
NW_010973368.1:3364878	NW_010973368.1	3364878	0.535406	270
NW_010972665.1:5346114	NW_010972665.1	5346114	0.535205	271
NW_010972438.1:988667	NW_010972438.1	988667	0.534679	272
NW_010972775.1:17350946	NW_010972775.1	17350946	0.534042	273
NW_010973041.1:978963	NW_010973041.1	978963	0.534038	274
NW_010972731.1:10338273	NW_010972731.1	10338273	0.533997	275
NW_010972664.1:10344793	NW_010972664.1	10344793	0.531934	276
NW_010973123.1:3299998	NW_010973123.1	3299998	0.531557	277
NW_010973284.1:12097705	NW_010973284.1	12097705	0.531494	278
NW_010972609.1:11587339	NW_010972609.1	11587339	0.530673	279
NW_010973294.1:4159862	NW_010973294.1	4159862	0.530647	280
NW_010972438.1:2160946	NW_010972438.1	2160946	0.530291	281
NW_010972576.1:12505760	NW_010972576.1	12505760	0.5301	282
NW_010972546.1:2762211	NW_010972546.1	2762211	0.529918	283
NW_010973187.1:17143963	NW_010973187.1	17143963	0.529625	284
NW_010972698.1:9823864	NW_010972698.1	9823864	0.52688	285
NW_010972676.1:11427896	NW_010972676.1	11427896	0.526804	286
NW_010972992.1:6948711	NW_010972992.1	6948711	0.526217	287
NW_010973209.1:5341628	NW_010973209.1	5341628	0.524752	288
NW_010972764.1:1427209	NW_010972764.1	1427209	0.524527	289
NW_010972438.1:13717442	NW_010972438.1	13717442	0.524403	290
NW_010972614.1:296125	NW_010972614.1	296125	0.522675	291
NW_010972992.1:6906174	NW_010972992.1	6906174	0.522295	292
NW_010972655.1:285893	NW_010972655.1	285893	0.521582	293
NW_010972650.1:88181	NW_010972650.1	88181	0.52116	294
NW_010973244.1:99241	NW_010973244.1	99241	0.521038	295
NW_010972587.1:2373662	NW_010972587.1	2373662	0.517755	296
NW_010972731.1:5031134	NW_010972731.1	5031134	0.517734	297
NW_010973380.1:2080719	NW_010973380.1	2080719	0.517623	298
NW_010972624.1:836672	NW_010972624.1	836672	0.517566	299
NW_010972437.1:22560122	NW_010972437.1	22560122	0.515978	300
NW_010972620.1:6531640	NW_010972620.1	6531640	0.515757	301
NW_010973325.1:151662	NW_010973325.1	151662	0.515118	302
NW_010972528.1:9770488	NW_010972528.1	9770488	0.514239	303
NW_010972438.1:13907256	NW_010972438.1	13907256	0.513665	304
NW_010972437.1:20059178	NW_010972437.1	20059178	0.51345	305
NW_010973450.1:2718636	NW_010973450.1	2718636	0.512945	306
NW_010973369.1:1657231	NW_010973369.1	1657231	0.512084	307
NW_010972598.1:10062331	NW_010972598.1	10062331	0.511091	308
NW_010972598.1:10062333	NW_010972598.1	10062333	0.511091	309
NW_010972809.1:1878490	NW_010972809.1	1878490	0.51087	310
NW_010972831.1:9142610	NW_010972831.1	9142610	0.510115	311
NW_010972698.1:5281761	NW_010972698.1	5281761	0.509464	312
NW_010972620.1:9992751	NW_010972620.1	9992751	0.508722	313
NW_010973325.1:4806651	NW_010973325.1	4806651	0.5085	314
NW_010972953.1:6168294	NW_010972953.1	6168294	0.50788	315
NW_010973082.1:32838	NW_010973082.1	32838	0.507831	316
NW_010972626.1:603229	NW_010972626.1	603229	0.506606	317
NW_010972556.1:2114072	NW_010972556.1	2114072	0.505662	318
NW_010972664.1:8262178	NW_010972664.1	8262178	0.504922	319
NW_010972764.1:3261707	NW_010972764.1	3261707	0.504009	320
NW_010972753.1:8441341	NW_010972753.1	8441341	0.503628	321
NW_010972651.1:564796	NW_010972651.1	564796	0.503445	322
NW_010973093.1:3451409	NW_010973093.1	3451409	0.502387	323
NW_010972620.1:7944328	NW_010972620.1	7944328	0.50229	324
NW_010973351.1:1349461	NW_010973351.1	1349461	0.502254	325
NW_010972886.1:21543110	NW_010972886.1	21543110	0.500075	326
NW_010972709.1:11011836	NW_010972709.1	11011836	0.49871	327
NW_010972942.1:5387876	NW_010972942.1	5387876	0.497104	328
NW_010973368.1:17901636	NW_010973368.1	17901636	0.495903	329
NW_010973436.1:3997677	NW_010973436.1	3997677	0.49556	330
NW_010972753.1:1807280	NW_010972753.1	1807280	0.495045	331
NW_010972742.1:250308	NW_010972742.1	250308	0.49459	332
NW_010972664.1:5626185	NW_010972664.1	5626185	0.494064	333
NW_010973400.1:1887529	NW_010973400.1	1887529	0.493717	334
NW_010972831.1:9097408	NW_010972831.1	9097408	0.493004	335
NW_010972664.1:8084793	NW_010972664.1	8084793	0.492087	336
NW_010972595.1:30243	NW_010972595.1	30243	0.491725	337
NW_010972512.1:50081	NW_010972512.1	50081	0.491471	338
NW_010972898.1:2319704	NW_010972898.1	2319704	0.490762	339
NW_010972742.1:6245576	NW_010972742.1	6245576	0.49026	340
NW_010973138.1:4945445	NW_010973138.1	4945445	0.489811	341
NW_010972584.1:2519403	NW_010972584.1	2519403	0.488935	342
NW_010972620.1:10520593	NW_010972620.1	10520593	0.488589	343
NW_010972875.1:7617270	NW_010972875.1	7617270	0.488271	344
NW_010972631.1:11575241	NW_010972631.1	11575241	0.488099	345
NW_010972438.1:17221353	NW_010972438.1	17221353	0.487936	346
NW_010972698.1:8902975	NW_010972698.1	8902975	0.487385	347
NW_010973368.1:12457017	NW_010973368.1	12457017	0.486787	348
NW_010973333.1:3260288	NW_010973333.1	3260288	0.484486	349
NW_010973013.1:6725312	NW_010973013.1	6725312	0.484258	350
NW_010972601.1:1659350	NW_010972601.1	1659350	0.484141	351
NW_010972742.1:7898379	NW_010972742.1	7898379	0.481806	352
NW_010972972.1:7789825	NW_010972972.1	7789825	0.480964	353
NW_010973114.1:376111	NW_010973114.1	376111	0.480872	354
NW_010972497.1:2230032	NW_010972497.1	2230032	0.480855	355
NW_010972942.1:2579477	NW_010972942.1	2579477	0.480768	356
NW_010972497.1:2229866	NW_010972497.1	2229866	0.480541	357
NW_010972528.1:2167874	NW_010972528.1	2167874	0.479456	358
NW_010973244.1:2881792	NW_010973244.1	2881792	0.479156	359
NW_010972619.1:975571	NW_010972619.1	975571	0.479123	360
NW_010972909.1:7268327	NW_010972909.1	7268327	0.47909	361
NW_010973325.1:151667	NW_010973325.1	151667	0.478928	362
NW_010972512.1:3461828	NW_010972512.1	3461828	0.478879	363
NW_010972620.1:11459752	NW_010972620.1	11459752	0.47763	364
NW_010972504.1:2361023	NW_010972504.1	2361023	0.477407	365
NW_010972942.1:2131111	NW_010972942.1	2131111	0.476495	366
NW_010972598.1:5255500	NW_010972598.1	5255500	0.475903	367
NW_010973389.1:2245372	NW_010973389.1	2245372	0.474907	368
NW_010973209.1:5393199	NW_010973209.1	5393199	0.473417	369
NW_010972438.1:3854042	NW_010972438.1	3854042	0.473283	370
NW_010973187.1:6906232	NW_010973187.1	6906232	0.473089	371
NW_010972642.1:9856308	NW_010972642.1	9856308	0.473017	372
NW_010972775.1:1609156	NW_010972775.1	1609156	0.472737	373
NW_010972598.1:5277101	NW_010972598.1	5277101	0.472593	374
NW_010972528.1:17202578	NW_010972528.1	17202578	0.472365	375
NW_010972437.1:19124255	NW_010972437.1	19124255	0.472266	376
NW_010972512.1:15234	NW_010972512.1	15234	0.471698	377
NW_010972742.1:3214068	NW_010972742.1	3214068	0.471011	378
NW_010972592.1:1429212	NW_010972592.1	1429212	0.470775	379
NW_010972953.1:741811	NW_010972953.1	741811	0.470535	380
NW_010972886.1:2525953	NW_010972886.1	2525953	0.47031	381
NW_010972742.1:9797228	NW_010972742.1	9797228	0.470257	382
NW_010973436.1:2962271	NW_010973436.1	2962271	0.46915	383
NW_010972620.1:1909157	NW_010972620.1	1909157	0.468707	384
NW_010972920.1:5602832	NW_010972920.1	5602832	0.468617	385
NW_010973368.1:12456975	NW_010973368.1	12456975	0.468223	386
NW_010973368.1:17539953	NW_010973368.1	17539953	0.467593	387
NW_010973052.1:3422842	NW_010973052.1	3422842	0.467513	388
NW_010972487.1:3373260	NW_010972487.1	3373260	0.467471	389
NW_010972761.1:47679	NW_010972761.1	47679	0.466911	390
NW_010972710.1:230478	NW_010972710.1	230478	0.466845	391
NW_010972676.1:5880421	NW_010972676.1	5880421	0.465802	392
NW_010973187.1:17832838	NW_010973187.1	17832838	0.465665	393
NW_010972587.1:1921299	NW_010972587.1	1921299	0.462988	394
NW_010972437.1:6160390	NW_010972437.1	6160390	0.461232	395
NW_010972776.1:4627420	NW_010972776.1	4627420	0.461189	396
NW_010972920.1:616954	NW_010972920.1	616954	0.458994	397
NW_010973188.1:2202564	NW_010973188.1	2202564	0.457664	398
NW_010972972.1:904535	NW_010972972.1	904535	0.456839	399
NW_010972992.1:3674091	NW_010972992.1	3674091	0.456714	400
NW_010972627.1:234453	NW_010972627.1	234453	0.455992	401
NW_010972886.1:2185732	NW_010972886.1	2185732	0.454966	402
NW_010973307.1:2162607	NW_010973307.1	2162607	0.453179	403
NW_010973199.1:1312949	NW_010973199.1	1312949	0.452995	404
NW_010972953.1:4556765	NW_010972953.1	4556765	0.452724	405
NW_010973187.1:13507653	NW_010973187.1	13507653	0.452495	406
NW_010972579.1:2269869	NW_010972579.1	2269869	0.451706	407
NW_010973420.1:3841402	NW_010973420.1	3841402	0.451327	408
NW_010972620.1:1223997	NW_010972620.1	1223997	0.451324	409
NW_010973177.1:3443966	NW_010973177.1	3443966	0.450086	410
NW_010973389.1:2823698	NW_010973389.1	2823698	0.449994	411
NW_010973307.1:1948968	NW_010973307.1	1948968	0.449674	412
NW_010972436.1:22156238	NW_010972436.1	22156238	0.449244	413
NW_010972664.1:22012226	NW_010972664.1	22012226	0.448543	414
NW_010972920.1:5602680	NW_010972920.1	5602680	0.448438	415
NW_010972809.1:7045102	NW_010972809.1	7045102	0.44797	416
NW_010972437.1:5621407	NW_010972437.1	5621407	0.447927	417
NW_010972972.1:2417126	NW_010972972.1	2417126	0.446913	418
NW_010972992.1:2896004	NW_010972992.1	2896004	0.446404	419
NW_010972709.1:294250	NW_010972709.1	294250	0.446226	420
NW_010972698.1:106228	NW_010972698.1	106228	0.445423	421
NW_010972437.1:6214358	NW_010972437.1	6214358	0.444881	422
NW_010972991.1:19254660	NW_010972991.1	19254660	0.444576	423
NW_010972991.1:14921277	NW_010972991.1	14921277	0.443897	424
NW_010972942.1:8362231	NW_010972942.1	8362231	0.443401	425
NW_010972655.1:107524	NW_010972655.1	107524	0.441958	426
NW_010973209.1:5063955	NW_010973209.1	5063955	0.441483	427
NW_010972809.1:9630073	NW_010972809.1	9630073	0.441423	428
NW_010972674.1:565633	NW_010972674.1	565633	0.440748	429
NW_010972742.1:1146077	NW_010972742.1	1146077	0.44017	430
NW_010972437.1:19124176	NW_010972437.1	19124176	0.439464	431
NW_010973380.1:1974618	NW_010973380.1	1974618	0.439006	432
NW_010972664.1:13511230	NW_010972664.1	13511230	0.438666	433
NW_010973166.1:4358872	NW_010973166.1	4358872	0.438429	434
NW_010973092.1:566288	NW_010973092.1	566288	0.437847	435
NW_010973409.1:4177610	NW_010973409.1	4177610	0.437534	436
NW_010972438.1:2699725	NW_010972438.1	2699725	0.437479	437
NW_010972676.1:7885685	NW_010972676.1	7885685	0.436968	438
NW_010973284.1:15908898	NW_010973284.1	15908898	0.436698	439
NW_010972676.1:468401	NW_010972676.1	468401	0.436588	440
NW_010973333.1:3260336	NW_010973333.1	3260336	0.436176	441
NW_010972528.1:3136305	NW_010972528.1	3136305	0.436163	442
NW_010972745.1:102872	NW_010972745.1	102872	0.43574	443
NW_010972776.1:2089906	NW_010972776.1	2089906	0.43555	444
NW_010973342.1:3091987	NW_010973342.1	3091987	0.434874	445
NW_010972537.1:3280148	NW_010972537.1	3280148	0.43486	446
NW_010973092.1:3881950	NW_010973092.1	3881950	0.434567	447
NW_010973276.1:1078509	NW_010973276.1	1078509	0.434029	448
NW_010972642.1:8926401	NW_010972642.1	8926401	0.433786	449
NW_010972920.1:2593387	NW_010972920.1	2593387	0.430604	450
NW_010972962.1:8191392	NW_010972962.1	8191392	0.428344	451
NW_010972581.1:971139	NW_010972581.1	971139	0.427717	452
NW_010972598.1:7921913	NW_010972598.1	7921913	0.427444	453
NW_010973266.1:4637438	NW_010973266.1	4637438	0.425826	454
NW_010972831.1:5704252	NW_010972831.1	5704252	0.425689	455
NW_010972665.1:10509951	NW_010972665.1	10509951	0.425684	456
NW_010972687.1:5847419	NW_010972687.1	5847419	0.425207	457
NW_010972775.1:16665377	NW_010972775.1	16665377	0.424641	458
NW_010972529.1:781200	NW_010972529.1	781200	0.424387	459
NW_010972620.1:6247802	NW_010972620.1	6247802	0.423531	460
NW_010972953.1:5375808	NW_010972953.1	5375808	0.423435	461
NW_010972886.1:15789487	NW_010972886.1	15789487	0.423096	462
NW_010972664.1:8262220	NW_010972664.1	8262220	0.422174	463
NW_010972844.1:3903	NW_010972844.1	3903	0.421238	464
NW_010972437.1:11452384	NW_010972437.1	11452384	0.420307	465
NW_010973389.1:642201	NW_010973389.1	642201	0.419907	466
NW_010972596.1:21899	NW_010972596.1	21899	0.41902	467
NW_010972574.1:85218	NW_010972574.1	85218	0.418805	468
NW_010972646.1:745970	NW_010972646.1	745970	0.41851	469
NW_010972576.1:11688269	NW_010972576.1	11688269	0.418238	470
NW_010972764.1:5387059	NW_010972764.1	5387059	0.418008	471
NW_010972742.1:2092264	NW_010972742.1	2092264	0.417554	472
NW_010972487.1:900659	NW_010972487.1	900659	0.417353	473
NW_010972731.1:9164690	NW_010972731.1	9164690	0.416986	474
NW_010972775.1:16665341	NW_010972775.1	16665341	0.41392	475
NW_010972576.1:10130733	NW_010972576.1	10130733	0.41386	476
NW_010972512.1:2287359	NW_010972512.1	2287359	0.413009	477
NW_010972629.1:160732	NW_010972629.1	160732	0.412971	478
NW_010973123.1:3373966	NW_010973123.1	3373966	0.412966	479
NW_010972620.1:12545792	NW_010972620.1	12545792	0.41275	480
NW_010973369.1:1514558	NW_010973369.1	1514558	0.412008	481
NW_010972571.1:1034790	NW_010972571.1	1034790	0.411084	482
NW_010972598.1:7557603	NW_010972598.1	7557603	0.410625	483
NW_010972593.1:850512	NW_010972593.1	850512	0.410616	484
NW_010972953.1:1094296	NW_010972953.1	1094296	0.410487	485
NW_010972439.1:2508360	NW_010972439.1	2508360	0.410381	486
NW_010973368.1:12954402	NW_010973368.1	12954402	0.41038	487
NW_010973082.1:1108550	NW_010973082.1	1108550	0.41013	488
NW_010973062.1:1446396	NW_010973062.1	1446396	0.4099	489
NW_010973093.1:1809767	NW_010973093.1	1809767	0.409517	490
NW_010972887.1:8426292	NW_010972887.1	8426292	0.409292	491
NW_010973307.1:3961470	NW_010973307.1	3961470	0.408082	492
NW_010972436.1:18420969	NW_010972436.1	18420969	0.40798	493
NW_010973209.1:4574507	NW_010973209.1	4574507	0.407315	494
NW_010972449.1:1281939	NW_010972449.1	1281939	0.405113	495
NW_010972624.1:269020	NW_010972624.1	269020	0.405035	496
NW_010972436.1:9896149	NW_010972436.1	9896149	0.404562	497
NW_010972764.1:6799581	NW_010972764.1	6799581	0.403826	498
NW_010972831.1:2190652	NW_010972831.1	2190652	0.403354	499
NW_010972601.1:1295237	NW_010972601.1	1295237	0.403084	500
NW_010972953.1:2597828	NW_010972953.1	2597828	0.40302	501
NW_010972576.1:10277587	NW_010972576.1	10277587	0.401753	502
NW_010973092.1:10113661	NW_010973092.1	10113661	0.401407	503
NW_010972776.1:7796873	NW_010972776.1	7796873	0.401275	504
NW_010972753.1:8544451	NW_010972753.1	8544451	0.400382	505
NW_010973188.1:1740571	NW_010973188.1	1740571	0.400203	506
NW_010973342.1:2464638	NW_010973342.1	2464638	0.399106	507
NW_010972598.1:11822895	NW_010972598.1	11822895	0.398478	508
NW_010972798.1:7093206	NW_010972798.1	7093206	0.397387	509
NW_010972776.1:1740383	NW_010972776.1	1740383	0.396467	510
NW_010973266.1:4110068	NW_010973266.1	4110068	0.396408	511
NW_010972920.1:4500270	NW_010972920.1	4500270	0.395722	512
NW_010972512.1:50146	NW_010972512.1	50146	0.395504	513
NW_010972437.1:17324872	NW_010972437.1	17324872	0.395245	514
NW_010972580.1:378020	NW_010972580.1	378020	0.394664	515
NW_010972704.1:199187	NW_010972704.1	199187	0.392909	516
NW_010973082.1:324813	NW_010973082.1	324813	0.392796	517
NW_010972787.1:8984357	NW_010972787.1	8984357	0.392405	518
NW_010972962.1:8191397	NW_010972962.1	8191397	0.391126	519
NW_010972920.1:5602750	NW_010972920.1	5602750	0.390364	520
NW_010972620.1:11268888	NW_010972620.1	11268888	0.38976	521
NW_010973002.1:2034161	NW_010973002.1	2034161	0.388438	522
NW_010972742.1:10340755	NW_010972742.1	10340755	0.386944	523
NW_010972583.1:1087382	NW_010972583.1	1087382	0.38665	524
NW_010972853.1:172850	NW_010972853.1	172850	0.386265	525
NW_010973166.1:2040333	NW_010973166.1	2040333	0.385894	526
NW_010972642.1:5939727	NW_010972642.1	5939727	0.385636	527
NW_010973423.1:1639	NW_010973423.1	1639	0.385206	528
NW_010973209.1:5352965	NW_010973209.1	5352965	0.385065	529
NW_010972653.1:237287	NW_010972653.1	237287	0.384283	530
NW_010973187.1:18010764	NW_010973187.1	18010764	0.383067	531
NW_010973092.1:10113658	NW_010973092.1	10113658	0.382745	532
NW_010972991.1:13850828	NW_010972991.1	13850828	0.381679	533
NW_010973276.1:2673515	NW_010973276.1	2673515	0.381013	534
NW_010972436.1:6916381	NW_010972436.1	6916381	0.380614	535
NW_010972953.1:1167476	NW_010972953.1	1167476	0.380028	536
NW_010972504.1:3378500	NW_010972504.1	3378500	0.379848	537
NW_010972665.1:7978329	NW_010972665.1	7978329	0.379091	538
NW_010973276.1:718200	NW_010973276.1	718200	0.378891	539
NW_010973209.1:4574533	NW_010973209.1	4574533	0.378626	540
NW_010973002.1:2034191	NW_010973002.1	2034191	0.378443	541
NW_010973316.1:4299839	NW_010973316.1	4299839	0.377672	542
NW_010973138.1:5243397	NW_010973138.1	5243397	0.377182	543
NW_010972587.1:3668312	NW_010972587.1	3668312	0.376539	544
NW_010972991.1:1697921	NW_010972991.1	1697921	0.374888	545
NW_010973092.1:20500015	NW_010973092.1	20500015	0.374416	546
NW_010972680.1:115638	NW_010972680.1	115638	0.373885	547
NW_010972991.1:18325669	NW_010972991.1	18325669	0.373182	548
NW_010972598.1:5255373	NW_010972598.1	5255373	0.373105	549
NW_010973187.1:13606595	NW_010973187.1	13606595	0.372706	550
NW_010972992.1:4964970	NW_010972992.1	4964970	0.372475	551
NW_010972636.1:203150	NW_010972636.1	203150	0.372007	552
NW_010972771.1:9057	NW_010972771.1	9057	0.370929	553
NW_010972771.1:9058	NW_010972771.1	9058	0.370929	554
NW_010973307.1:4625792	NW_010973307.1	4625792	0.370448	555
NW_010972787.1:2130095	NW_010972787.1	2130095	0.369646	556
NW_010972972.1:414805	NW_010972972.1	414805	0.368966	557
NW_010972487.1:689087	NW_010972487.1	689087	0.368235	558
NW_010972598.1:12816071	NW_010972598.1	12816071	0.367766	559
NW_010972809.1:3861132	NW_010972809.1	3861132	0.367483	560
NW_010972571.1:43364	NW_010972571.1	43364	0.367448	561
NW_010972437.1:6037738	NW_010972437.1	6037738	0.367374	562
NW_010972664.1:13504111	NW_010972664.1	13504111	0.367185	563
NW_010973177.1:3170980	NW_010973177.1	3170980	0.366983	564
NW_010972972.1:904526	NW_010972972.1	904526	0.366895	565
NW_010972662.1:388161	NW_010972662.1	388161	0.366849	566
NW_010972820.1:3079112	NW_010972820.1	3079112	0.366041	567
NW_010972953.1:5130854	NW_010972953.1	5130854	0.365546	568
NW_010972887.1:298203	NW_010972887.1	298203	0.365258	569
NW_010972820.1:2705217	NW_010972820.1	2705217	0.364321	570
NW_010972634.1:630093	NW_010972634.1	630093	0.364229	571
NW_010972436.1:14445847	NW_010972436.1	14445847	0.363912	572
NW_010973072.1:940830	NW_010973072.1	940830	0.363889	573
NW_010972436.1:28502567	NW_010972436.1	28502567	0.362711	574
NW_010972438.1:782442	NW_010972438.1	782442	0.362372	575
NW_010973276.1:4725056	NW_010973276.1	4725056	0.361985	576
NW_010973276.1:4524798	NW_010973276.1	4524798	0.361826	577
NW_010972600.1:298264	NW_010972600.1	298264	0.361108	578
NW_010973092.1:3689636	NW_010973092.1	3689636	0.36081	579
NW_010972720.1:6932424	NW_010972720.1	6932424	0.360612	580
NW_010973284.1:9742013	NW_010973284.1	9742013	0.360255	581
NW_010973284.1:2405944	NW_010973284.1	2405944	0.360015	582
NW_010972864.1:1466062	NW_010972864.1	1466062	0.359539	583
NW_010972576.1:12410398	NW_010972576.1	12410398	0.359353	584
NW_010973093.1:200442	NW_010973093.1	200442	0.358664	585
NW_010972953.1:2642634	NW_010972953.1	2642634	0.358162	586
NW_010973428.1:1645602	NW_010973428.1	1645602	0.357874	587
NW_010973002.1:2034331	NW_010973002.1	2034331	0.356866	588
NW_010972437.1:2056088	NW_010972437.1	2056088	0.356319	589
NW_010972585.1:2057604	NW_010972585.1	2057604	0.356178	590
NW_010972585.1:2057605	NW_010972585.1	2057605	0.356178	591
NW_010972831.1:923857	NW_010972831.1	923857	0.355864	592
NW_010972664.1:22044000	NW_010972664.1	22044000	0.355425	593
NW_010972622.1:753832	NW_010972622.1	753832	0.3553	594
NW_010972711.1:37855	NW_010972711.1	37855	0.355109	595
NW_010972437.1:6164442	NW_010972437.1	6164442	0.354871	596
NW_010972742.1:293500	NW_010972742.1	293500	0.354823	597
NW_010973428.1:1891181	NW_010973428.1	1891181	0.354474	598
NW_010973199.1:3940425	NW_010973199.1	3940425	0.354075	599
NW_010972798.1:7489832	NW_010972798.1	7489832	0.353768	600
NW_010973255.1:643178	NW_010973255.1	643178	0.353719	601
NW_010972620.1:9373508	NW_010972620.1	9373508	0.352575	602
NW_010972698.1:1668311	NW_010972698.1	1668311	0.351531	603
NW_010972753.1:9204278	NW_010972753.1	9204278	0.350451	604
NW_010972437.1:11522781	NW_010972437.1	11522781	0.350414	605
NW_010973409.1:3955914	NW_010973409.1	3955914	0.350277	606
NW_010972593.1:2088857	NW_010972593.1	2088857	0.350214	607
NW_010973333.1:2635837	NW_010973333.1	2635837	0.349385	608
NW_010972528.1:3069783	NW_010972528.1	3069783	0.349069	609
NW_010972598.1:10606070	NW_010972598.1	10606070	0.349019	610
NW_010973276.1:2508589	NW_010973276.1	2508589	0.349006	611
NW_010972953.1:4044648	NW_010972953.1	4044648	0.34869	612
NW_010972775.1:20335090	NW_010972775.1	20335090	0.348608	613
NW_010972731.1:9098921	NW_010972731.1	9098921	0.348485	614
NW_010972709.1:1913621	NW_010972709.1	1913621	0.347684	615
NW_010972593.1:1386146	NW_010972593.1	1386146	0.347362	616
NW_010972584.1:1433309	NW_010972584.1	1433309	0.347208	617
NW_010972720.1:9491992	NW_010972720.1	9491992	0.346935	618
NW_010972776.1:7316412	NW_010972776.1	7316412	0.346409	619
NW_010972664.1:8477046	NW_010972664.1	8477046	0.346251	620
NW_010972624.1:716437	NW_010972624.1	716437	0.34604	621
NW_010973333.1:470151	NW_010973333.1	470151	0.346009	622
NW_010973166.1:275978	NW_010973166.1	275978	0.345969	623
NW_010972875.1:2424659	NW_010972875.1	2424659	0.345694	624
NW_010972601.1:800672	NW_010972601.1	800672	0.34547	625
NW_010973114.1:3646828	NW_010973114.1	3646828	0.345077	626
NW_010972991.1:13850816	NW_010972991.1	13850816	0.344034	627
NW_010973199.1:3319165	NW_010973199.1	3319165	0.342939	628
NW_010973284.1:9742057	NW_010973284.1	9742057	0.342815	629
NW_010972664.1:11975914	NW_010972664.1	11975914	0.342416	630
NW_010973092.1:10498063	NW_010973092.1	10498063	0.342052	631
NW_010972664.1:18996140	NW_010972664.1	18996140	0.341979	632
NW_010973023.1:1507636	NW_010973023.1	1507636	0.341781	633
NW_010973325.1:591388	NW_010973325.1	591388	0.341126	634
NW_010972809.1:5954540	NW_010972809.1	5954540	0.34073	635
NW_010973436.1:3679935	NW_010973436.1	3679935	0.340667	636
NW_010972981.1:269312	NW_010972981.1	269312	0.340519	637
NW_010972972.1:7566760	NW_010972972.1	7566760	0.340483	638
NW_010972593.1:2013784	NW_010972593.1	2013784	0.340329	639
NW_010973284.1:9906785	NW_010973284.1	9906785	0.340252	640
NW_010973368.1:3447288	NW_010973368.1	3447288	0.339177	641
NW_010972709.1:8981018	NW_010972709.1	8981018	0.338749	642
NW_010973092.1:6772081	NW_010973092.1	6772081	0.338693	643
NW_010973284.1:9962779	NW_010973284.1	9962779	0.338632	644
NW_010972962.1:8212042	NW_010972962.1	8212042	0.338313	645
NW_010973428.1:1643410	NW_010973428.1	1643410	0.337971	646
NW_010972437.1:16559558	NW_010972437.1	16559558	0.337496	647
NW_010972512.1:3431005	NW_010972512.1	3431005	0.337159	648
NW_010972864.1:1466251	NW_010972864.1	1466251	0.337099	649
NW_010972572.1:2552555	NW_010972572.1	2552555	0.336845	650
NW_010972601.1:289198	NW_010972601.1	289198	0.336798	651
NW_010973177.1:5778267	NW_010973177.1	5778267	0.33634	652
NW_010972620.1:4372996	NW_010972620.1	4372996	0.33608	653
NW_010972597.1:1303266	NW_010972597.1	1303266	0.335575	654
NW_010973114.1:6269435	NW_010973114.1	6269435	0.335352	655
NW_010972438.1:16787699	NW_010972438.1	16787699	0.335337	656
NW_010972528.1:12867835	NW_010972528.1	12867835	0.335294	657
NW_010973209.1:3397693	NW_010973209.1	3397693	0.335253	658
NW_010973187.1:12769547	NW_010973187.1	12769547	0.334116	659
NW_010972436.1:1477277	NW_010972436.1	1477277	0.333669	660
NW_010973138.1:358658	NW_010973138.1	358658	0.33359	661
NW_010972775.1:3399137	NW_010972775.1	3399137	0.333555	662
NW_010973177.1:5778406	NW_010973177.1	5778406	0.333466	663
NW_010973238.1:96271	NW_010973238.1	96271	0.333412	664
NW_010972436.1:23824210	NW_010972436.1	23824210	0.33293	665
NW_010972608.1:1099333	NW_010972608.1	1099333	0.33287	666
NW_010973369.1:4295533	NW_010973369.1	4295533	0.332684	667
NW_010972436.1:21710807	NW_010972436.1	21710807	0.331977	668
NW_010972776.1:2599452	NW_010972776.1	2599452	0.331524	669
NW_010972587.1:14706369	NW_010972587.1	14706369	0.331363	670
NW_010972620.1:4372994	NW_010972620.1	4372994	0.331305	671
NW_010972437.1:8521515	NW_010972437.1	8521515	0.330979	672
NW_010972576.1:16987376	NW_010972576.1	16987376	0.330262	673
NW_010972698.1:5447373	NW_010972698.1	5447373	0.330216	674
NW_010972576.1:16990374	NW_010972576.1	16990374	0.329691	675
NW_010972853.1:1599828	NW_010972853.1	1599828	0.329035	676
NW_010972942.1:3378592	NW_010972942.1	3378592	0.328867	677
NW_010972609.1:7438344	NW_010972609.1	7438344	0.328514	678
NW_010972468.1:3225756	NW_010972468.1	3225756	0.328201	679
NW_010972662.1:561749	NW_010972662.1	561749	0.327667	680
NW_010973013.1:1520093	NW_010973013.1	1520093	0.327637	681
NW_010972682.1:20154	NW_010972682.1	20154	0.327605	682
NW_010973187.1:12226765	NW_010973187.1	12226765	0.32736	683
NW_010972487.1:3175343	NW_010972487.1	3175343	0.327286	684
NW_010972787.1:5392052	NW_010972787.1	5392052	0.327105	685
NW_010972626.1:884560	NW_010972626.1	884560	0.326949	686
NW_010972620.1:9753597	NW_010972620.1	9753597	0.326862	687
NW_010972438.1:11081176	NW_010972438.1	11081176	0.326387	688
NW_010972573.1:2940830	NW_010972573.1	2940830	0.325695	689
NW_010972720.1:9492002	NW_010972720.1	9492002	0.32557	690
NW_010972886.1:20199302	NW_010972886.1	20199302	0.325267	691
NW_010972604.1:357672	NW_010972604.1	357672	0.324856	692
NW_010972585.1:1117880	NW_010972585.1	1117880	0.324815	693
NW_010973052.1:3087723	NW_010973052.1	3087723	0.323393	694
NW_010972631.1:3727370	NW_010972631.1	3727370	0.323316	695
NW_010972438.1:1090942	NW_010972438.1	1090942	0.323262	696
NW_010972726.1:101052	NW_010972726.1	101052	0.323159	697
NW_010973092.1:7435411	NW_010973092.1	7435411	0.323119	698
NW_010973052.1:2711908	NW_010973052.1	2711908	0.323088	699
NW_010972581.1:1028085	NW_010972581.1	1028085	0.322875	700
NW_010972742.1:8501870	NW_010972742.1	8501870	0.322794	701
NW_010972664.1:17900483	NW_010972664.1	17900483	0.322692	702
NW_010973123.1:4215075	NW_010973123.1	4215075	0.322406	703
NW_010973093.1:3800991	NW_010973093.1	3800991	0.322328	704
NW_010972628.1:598271	NW_010972628.1	598271	0.322135	705
NW_010972709.1:9581823	NW_010972709.1	9581823	0.322051	706
NW_010973368.1:12728046	NW_010973368.1	12728046	0.321958	707
NW_010973166.1:4191502	NW_010973166.1	4191502	0.321886	708
NW_010972664.1:10879572	NW_010972664.1	10879572	0.321295	709
NW_010972709.1:9547441	NW_010972709.1	9547441	0.321267	710
NW_010972631.1:11816505	NW_010972631.1	11816505	0.321117	711
NW_010972709.1:10699880	NW_010972709.1	10699880	0.320714	712
NW_010972742.1:2227655	NW_010972742.1	2227655	0.320668	713
NW_010972681.1:429265	NW_010972681.1	429265	0.320632	714
NW_010972546.1:1072801	NW_010972546.1	1072801	0.320399	715
NW_010972613.1:244245	NW_010972613.1	244245	0.319658	716
NW_010972626.1:314984	NW_010972626.1	314984	0.319379	717
NW_010973389.1:404211	NW_010973389.1	404211	0.318877	718
NW_010972436.1:2309381	NW_010972436.1	2309381	0.318269	719
NW_010972581.1:2496186	NW_010972581.1	2496186	0.317714	720
NW_010972598.1:10066784	NW_010972598.1	10066784	0.317652	721
NW_010972831.1:5663658	NW_010972831.1	5663658	0.317201	722
NW_010972992.1:4129118	NW_010972992.1	4129118	0.317066	723
NW_010973023.1:25942	NW_010973023.1	25942	0.316981	724
NW_010972731.1:8662621	NW_010972731.1	8662621	0.316954	725
NW_010972742.1:2092277	NW_010972742.1	2092277	0.316637	726
NW_010972528.1:1564895	NW_010972528.1	1564895	0.316488	727
NW_010972632.1:54248	NW_010972632.1	54248	0.31547	728
NW_010972953.1:3919214	NW_010972953.1	3919214	0.315454	729
NW_010972436.1:933202	NW_010972436.1	933202	0.315041	730
NW_010973307.1:4896606	NW_010973307.1	4896606	0.315018	731
NW_010972886.1:12331530	NW_010972886.1	12331530	0.31495	732
NW_010973255.1:4214944	NW_010973255.1	4214944	0.314652	733
NW_010972609.1:10925899	NW_010972609.1	10925899	0.314609	734
NW_010972992.1:2602965	NW_010972992.1	2602965	0.314487	735
NW_010972709.1:9547424	NW_010972709.1	9547424	0.313763	736
NW_010972831.1:2173299	NW_010972831.1	2173299	0.313754	737
NW_010973166.1:2750923	NW_010973166.1	2750923	0.313745	738
NW_010973302.1:696761	NW_010973302.1	696761	0.313742	739
NW_010972437.1:17066971	NW_010972437.1	17066971	0.312884	740
NW_010972875.1:6466411	NW_010972875.1	6466411	0.31222	741
NW_010973041.1:4267437	NW_010973041.1	4267437	0.312169	742
NW_010972576.1:15021465	NW_010972576.1	15021465	0.312132	743
NW_010972477.1:3184780	NW_010972477.1	3184780	0.311931	744
NW_010973187.1:19289637	NW_010973187.1	19289637	0.311114	745
NW_010972609.1:9477419	NW_010972609.1	9477419	0.310274	746
NW_010973255.1:3803971	NW_010973255.1	3803971	0.310199	747
NW_010973284.1:15897109	NW_010973284.1	15897109	0.309897	748
NW_010972942.1:1717257	NW_010972942.1	1717257	0.309605	749
NW_010973400.1:3721862	NW_010973400.1	3721862	0.309534	750
NW_010972831.1:1904088	NW_010972831.1	1904088	0.309492	751
NW_010973276.1:1319008	NW_010973276.1	1319008	0.30945	752
NW_010972546.1:2279456	NW_010972546.1	2279456	0.308769	753
NW_010972642.1:5517033	NW_010972642.1	5517033	0.30874	754
NW_010973284.1:15897086	NW_010973284.1	15897086	0.308525	755
NW_010972991.1:4010917	NW_010972991.1	4010917	0.308244	756
NW_010972572.1:3046187	NW_010972572.1	3046187	0.307751	757
NW_010973062.1:6675780	NW_010973062.1	6675780	0.307686	758
NW_010972698.1:4955027	NW_010972698.1	4955027	0.307493	759
NW_010972438.1:1182845	NW_010972438.1	1182845	0.30695	760
NW_010973041.1:4267440	NW_010973041.1	4267440	0.306586	761
NW_010972613.1:244220	NW_010972613.1	244220	0.306356	762
NW_010972709.1:409412	NW_010972709.1	409412	0.306121	763
NW_010972972.1:6981393	NW_010972972.1	6981393	0.306036	764
NW_010973041.1:4267453	NW_010973041.1	4267453	0.305911	765
NW_010973041.1:4267468	NW_010973041.1	4267468	0.305499	766
NW_010973123.1:3775296	NW_010973123.1	3775296	0.305408	767
NW_010973244.1:4441441	NW_010973244.1	4441441	0.305048	768
NW_010973284.1:966780	NW_010973284.1	966780	0.304965	769
NW_010972764.1:6253441	NW_010972764.1	6253441	0.304084	770
NW_010973132.1:20129	NW_010973132.1	20129	0.303972	771
NW_010972742.1:3059707	NW_010972742.1	3059707	0.303391	772
NW_010972853.1:172737	NW_010972853.1	172737	0.303388	773
NW_010973072.1:884087	NW_010973072.1	884087	0.303366	774
NW_010973284.1:15897225	NW_010973284.1	15897225	0.303324	775
NW_010973093.1:4353934	NW_010973093.1	4353934	0.303322	776
NW_010973368.1:4470661	NW_010973368.1	4470661	0.302707	777
NW_010972629.1:15828	NW_010972629.1	15828	0.30245	778
NW_010972611.1:779942	NW_010972611.1	779942	0.302086	779
NW_010973400.1:3721859	NW_010973400.1	3721859	0.301635	780
NW_010973092.1:20259331	NW_010973092.1	20259331	0.301376	781
NW_010973052.1:2538583	NW_010973052.1	2538583	0.301136	782
NW_010973380.1:4423474	NW_010973380.1	4423474	0.300927	783
NW_010972587.1:13977245	NW_010972587.1	13977245	0.299957	784
NW_010972598.1:15893893	NW_010972598.1	15893893	0.299933	785
NW_010972660.1:510761	NW_010972660.1	510761	0.299564	786
NW_010972504.1:446732	NW_010972504.1	446732	0.299524	787
NW_010972528.1:1267876	NW_010972528.1	1267876	0.299522	788
NW_010973368.1:4470658	NW_010973368.1	4470658	0.299298	789
NW_010972600.1:1662339	NW_010972600.1	1662339	0.299278	790
NW_010972864.1:9131954	NW_010972864.1	9131954	0.299136	791
NW_010973238.1:104596	NW_010973238.1	104596	0.299112	792
NW_010972709.1:9565534	NW_010972709.1	9565534	0.299	793
NW_010973082.1:4317037	NW_010973082.1	4317037	0.298893	794
NW_010972528.1:842909	NW_010972528.1	842909	0.29871	795
NW_010972742.1:2668095	NW_010972742.1	2668095	0.298485	796
NW_010972620.1:10447880	NW_010972620.1	10447880	0.298396	797
NW_010973123.1:4322786	NW_010973123.1	4322786	0.298192	798
NW_010973368.1:15992696	NW_010973368.1	15992696	0.298107	799
NW_010972650.1:600741	NW_010972650.1	600741	0.298103	800
NW_010972831.1:5979605	NW_010972831.1	5979605	0.298047	801
NW_010972842.1:4722818	NW_010972842.1	4722818	0.297999	802
NW_010973209.1:2172460	NW_010973209.1	2172460	0.29744	803
NW_010972991.1:14914765	NW_010972991.1	14914765	0.296658	804
NW_010973199.1:3940464	NW_010973199.1	3940464	0.29638	805
NW_010972962.1:7146552	NW_010972962.1	7146552	0.296057	806
NW_010972438.1:2630810	NW_010972438.1	2630810	0.295625	807
NW_010972631.1:3093885	NW_010972631.1	3093885	0.295347	808
NW_010973104.1:1356043	NW_010973104.1	1356043	0.295069	809
NW_010973285.1:1846484	NW_010973285.1	1846484	0.293778	810
NW_010972942.1:6776189	NW_010972942.1	6776189	0.293577	811
NW_010972742.1:9797199	NW_010972742.1	9797199	0.293234	812
NW_010972436.1:17685105	NW_010972436.1	17685105	0.29285	813
NW_010972587.1:4834620	NW_010972587.1	4834620	0.292714	814
NW_010972619.1:946294	NW_010972619.1	946294	0.292379	815
NW_010972436.1:14817898	NW_010972436.1	14817898	0.292118	816
NW_010972981.1:6097423	NW_010972981.1	6097423	0.292087	817
NW_010972887.1:3989045	NW_010972887.1	3989045	0.29152	818
NW_010972528.1:2705282	NW_010972528.1	2705282	0.291419	819
NW_010972709.1:5237158	NW_010972709.1	5237158	0.290526	820
NW_010973416.1:942	NW_010973416.1	942	0.290314	821
NW_010973209.1:570182	NW_010973209.1	570182	0.290143	822
NW_010972609.1:3932496	NW_010972609.1	3932496	0.289614	823
NW_010973380.1:400997	NW_010973380.1	400997	0.289534	824
NW_010972598.1:10531306	NW_010972598.1	10531306	0.289353	825
NW_010972449.1:1281858	NW_010972449.1	1281858	0.289139	826
NW_010972599.1:1166604	NW_010972599.1	1166604	0.289114	827
NW_010973093.1:4883210	NW_010973093.1	4883210	0.288543	828
NW_010973368.1:12001240	NW_010973368.1	12001240	0.288249	829
NW_010972584.1:1008474	NW_010972584.1	1008474	0.288198	830
NW_010972991.1:7967213	NW_010972991.1	7967213	0.287942	831
NW_010972528.1:2253670	NW_010972528.1	2253670	0.287938	832
NW_010972438.1:2651546	NW_010972438.1	2651546	0.287862	833
NW_010972820.1:1056117	NW_010972820.1	1056117	0.28771	834
NW_010972620.1:6427071	NW_010972620.1	6427071	0.287691	835
NW_010973013.1:5032221	NW_010973013.1	5032221	0.287206	836
NW_010972776.1:7536811	NW_010972776.1	7536811	0.286927	837
NW_010973307.1:1695729	NW_010973307.1	1695729	0.286485	838
NW_010972602.1:1823810	NW_010972602.1	1823810	0.286335	839
NW_010972650.1:230360	NW_010972650.1	230360	0.286154	840
NW_010972831.1:3690835	NW_010972831.1	3690835	0.285978	841
NW_010972583.1:1076718	NW_010972583.1	1076718	0.285784	842
NW_010972776.1:7619409	NW_010972776.1	7619409	0.285402	843
NW_010973342.1:3296733	NW_010973342.1	3296733	0.284374	844
NW_010972580.1:479947	NW_010972580.1	479947	0.284322	845
NW_010972624.1:920670	NW_010972624.1	920670	0.284295	846
NW_010972628.1:598304	NW_010972628.1	598304	0.284229	847
NW_010972631.1:699620	NW_010972631.1	699620	0.284009	848
NW_010973104.1:2875721	NW_010973104.1	2875721	0.284003	849
NW_010972657.1:386645	NW_010972657.1	386645	0.283865	850
NW_010972619.1:1114751	NW_010972619.1	1114751	0.283845	851
NW_010972519.1:1181605	NW_010972519.1	1181605	0.283321	852
NW_010972604.1:1768916	NW_010972604.1	1768916	0.283227	853
NW_010972620.1:11033088	NW_010972620.1	11033088	0.281858	854
NW_010972853.1:1959159	NW_010972853.1	1959159	0.281856	855
NW_010972753.1:7595590	NW_010972753.1	7595590	0.281463	856
NW_010972798.1:4330998	NW_010972798.1	4330998	0.281242	857
NW_010972931.1:4940174	NW_010972931.1	4940174	0.281149	858
NW_010972731.1:10055174	NW_010972731.1	10055174	0.28111	859
NW_010972628.1:598305	NW_010972628.1	598305	0.281087	860
NW_010972698.1:11785980	NW_010972698.1	11785980	0.28085	861
NW_010973123.1:1234457	NW_010973123.1	1234457	0.280679	862
NW_010972577.1:2219923	NW_010972577.1	2219923	0.280412	863
NW_010972953.1:5161821	NW_010972953.1	5161821	0.280022	864
NW_010972775.1:23667578	NW_010972775.1	23667578	0.279962	865
NW_010972662.1:618802	NW_010972662.1	618802	0.279685	866
NW_010972436.1:26653105	NW_010972436.1	26653105	0.279292	867
NW_010972599.1:594787	NW_010972599.1	594787	0.279106	868
NW_010972512.1:574776	NW_010972512.1	574776	0.279101	869
NW_010972844.1:1674	NW_010972844.1	1674	0.279062	870
NW_010972694.1:48784	NW_010972694.1	48784	0.278947	871
NW_010972953.1:6717279	NW_010972953.1	6717279	0.278615	872
NW_010972953.1:5720753	NW_010972953.1	5720753	0.278571	873
NW_010973132.1:3750098	NW_010973132.1	3750098	0.278235	874
NW_010972614.1:912051	NW_010972614.1	912051	0.278015	875
NW_010972628.1:598299	NW_010972628.1	598299	0.277917	876
NW_010972942.1:1972650	NW_010972942.1	1972650	0.277377	877
NW_010973400.1:3134431	NW_010973400.1	3134431	0.277088	878
NW_010972675.1:560349	NW_010972675.1	560349	0.27693	879
NW_010973177.1:112943	NW_010973177.1	112943	0.276571	880
NW_010972598.1:2984587	NW_010972598.1	2984587	0.276398	881
NW_010972726.1:101043	NW_010972726.1	101043	0.275953	882
NW_010972698.1:11785948	NW_010972698.1	11785948	0.275556	883
NW_010972698.1:11785967	NW_010972698.1	11785967	0.275556	884
NW_010973138.1:4235710	NW_010973138.1	4235710	0.275188	885
NW_010972631.1:5266687	NW_010972631.1	5266687	0.275107	886
NW_010972436.1:29326412	NW_010972436.1	29326412	0.275033	887
NW_010972709.1:2702193	NW_010972709.1	2702193	0.274893	888
NW_010973266.1:2935913	NW_010973266.1	2935913	0.274629	889
NW_010972528.1:2933659	NW_010972528.1	2933659	0.27458	890
NW_010973266.1:1135461	NW_010973266.1	1135461	0.274242	891
NW_010972595.1:846983	NW_010972595.1	846983	0.273401	892
NW_010972620.1:7449742	NW_010972620.1	7449742	0.273348	893
NW_010973187.1:17178314	NW_010973187.1	17178314	0.273295	894
NW_010972620.1:9716886	NW_010972620.1	9716886	0.273008	895
NW_010972664.1:17759704	NW_010972664.1	17759704	0.272872	896
NW_010972991.1:17275310	NW_010972991.1	17275310	0.272764	897
NW_010972742.1:2668089	NW_010972742.1	2668089	0.272763	898
NW_010973351.1:4075668	NW_010973351.1	4075668	0.272529	899
NW_010973092.1:3535273	NW_010973092.1	3535273	0.272523	900
NW_010972436.1:24865813	NW_010972436.1	24865813	0.272344	901
NW_010972436.1:933219	NW_010972436.1	933219	0.272232	902
NW_010972449.1:1348914	NW_010972449.1	1348914	0.271715	903
NW_010972991.1:18963771	NW_010972991.1	18963771	0.271443	904
NW_010972731.1:3794473	NW_010972731.1	3794473	0.27133	905
NW_010973138.1:5687492	NW_010973138.1	5687492	0.270526	906
NW_010972720.1:10437284	NW_010972720.1	10437284	0.270417	907
NW_010972512.1:496871	NW_010972512.1	496871	0.270253	908
NW_010972625.1:700469	NW_010972625.1	700469	0.270228	909
NW_010972698.1:11785964	NW_010972698.1	11785964	0.269184	910
NW_010972698.1:11785966	NW_010972698.1	11785966	0.269184	911
NW_010972875.1:6466309	NW_010972875.1	6466309	0.269161	912
NW_010973368.1:2025308	NW_010973368.1	2025308	0.268393	913
NW_010972709.1:1471486	NW_010972709.1	1471486	0.268091	914
NW_010973244.1:2531979	NW_010973244.1	2531979	0.268033	915
NW_010972587.1:13699460	NW_010972587.1	13699460	0.267708	916
NW_010972742.1:9196256	NW_010972742.1	9196256	0.267612	917
NW_010972438.1:9227387	NW_010972438.1	9227387	0.267557	918
NW_010972437.1:14080846	NW_010972437.1	14080846	0.267528	919
NW_010972962.1:458905	NW_010972962.1	458905	0.267448	920
NW_010973092.1:10740560	NW_010973092.1	10740560	0.267118	921
NW_010972764.1:7811018	NW_010972764.1	7811018	0.266753	922
NW_010973307.1:2183611	NW_010973307.1	2183611	0.266726	923
NW_010973231.1:4170831	NW_010973231.1	4170831	0.266548	924
NW_010972776.1:7796899	NW_010972776.1	7796899	0.265681	925
NW_010972436.1:933212	NW_010972436.1	933212	0.265632	926
NW_010972438.1:11110039	NW_010972438.1	11110039	0.265336	927
NW_010972642.1:11782827	NW_010972642.1	11782827	0.265318	928
NW_010973166.1:3802604	NW_010973166.1	3802604	0.265069	929
NW_010972620.1:12599816	NW_010972620.1	12599816	0.264771	930
NW_010972992.1:2428224	NW_010972992.1	2428224	0.264254	931
NW_010973316.1:4306684	NW_010973316.1	4306684	0.264179	932
NW_010973436.1:792041	NW_010973436.1	792041	0.264079	933
NW_010972609.1:2114012	NW_010972609.1	2114012	0.263838	934
NW_010972436.1:11621232	NW_010972436.1	11621232	0.263549	935
NW_010973284.1:17571802	NW_010973284.1	17571802	0.263467	936
NW_010972436.1:18271048	NW_010972436.1	18271048	0.263451	937
NW_010972831.1:4168562	NW_010972831.1	4168562	0.26342	938
NW_010973062.1:913166	NW_010973062.1	913166	0.263327	939
NW_010972886.1:16130339	NW_010972886.1	16130339	0.263209	940
NW_010972776.1:8975007	NW_010972776.1	8975007	0.262657	941
NW_010973255.1:526263	NW_010973255.1	526263	0.262657	942
NW_010973351.1:4000087	NW_010973351.1	4000087	0.262592	943
NW_010972436.1:933209	NW_010972436.1	933209	0.262285	944
NW_010972831.1:4455957	NW_010972831.1	4455957	0.262274	945
NW_010972512.1:574840	NW_010972512.1	574840	0.262102	946
NW_010972602.1:1199381	NW_010972602.1	1199381	0.261847	947
NW_010973138.1:1306881	NW_010973138.1	1306881	0.261661	948
NW_010972546.1:3012715	NW_010972546.1	3012715	0.261063	949
NW_010973187.1:14438942	NW_010973187.1	14438942	0.260935	950
NW_010973360.1:3220786	NW_010973360.1	3220786	0.260593	951
NW_010973104.1:5276256	NW_010973104.1	5276256	0.260282	952
NW_010973316.1:2714136	NW_010973316.1	2714136	0.259819	953
NW_010973187.1:10474550	NW_010973187.1	10474550	0.259612	954
NW_010972579.1:2806605	NW_010972579.1	2806605	0.259258	955
NW_010972664.1:8262035	NW_010972664.1	8262035	0.259072	956
NW_010972436.1:933197	NW_010972436.1	933197	0.258907	957
NW_010972436.1:933199	NW_010972436.1	933199	0.258907	958
NW_010972436.1:933213	NW_010972436.1	933213	0.258907	959
NW_010973002.1:2998482	NW_010973002.1	2998482	0.258806	960
NW_010972948.1:442	NW_010972948.1	442	0.258725	961
NW_010972972.1:6532994	NW_010972972.1	6532994	0.258675	962
NW_010972620.1:5796247	NW_010972620.1	5796247	0.258142	963
NW_010972953.1:7329937	NW_010972953.1	7329937	0.258096	964
NW_010972991.1:13984639	NW_010972991.1	13984639	0.257306	965
NW_010972598.1:10531271	NW_010972598.1	10531271	0.257212	966
NW_010972776.1:2089889	NW_010972776.1	2089889	0.256113	967
NW_010973209.1:2963457	NW_010973209.1	2963457	0.255824	968
NW_010972775.1:267954	NW_010972775.1	267954	0.255732	969
NW_010972992.1:2693734	NW_010972992.1	2693734	0.2551	970
NW_010972642.1:7586834	NW_010972642.1	7586834	0.254576	971
NW_010972598.1:7303887	NW_010972598.1	7303887	0.254475	972
NW_010972642.1:4005541	NW_010972642.1	4005541	0.254301	973
NW_010972624.1:934119	NW_010972624.1	934119	0.254132	974
NW_010972591.1:474393	NW_010972591.1	474393	0.254031	975
NW_010972584.1:1900062	NW_010972584.1	1900062	0.253943	976
NW_010972953.1:1645875	NW_010972953.1	1645875	0.25352	977
NW_010972992.1:7412866	NW_010972992.1	7412866	0.253505	978
NW_010972625.1:772940	NW_010972625.1	772940	0.253251	979
NW_010972573.1:1351563	NW_010972573.1	1351563	0.253198	980
NW_010973093.1:2185456	NW_010973093.1	2185456	0.252837	981
NW_010972436.1:9018733	NW_010972436.1	9018733	0.252568	982
NW_010972742.1:1368318	NW_010972742.1	1368318	0.252427	983
NW_010972618.1:625460	NW_010972618.1	625460	0.252184	984
NW_010972704.1:212160	NW_010972704.1	212160	0.251958	985
NW_010973436.1:1296146	NW_010973436.1	1296146	0.251589	986
NW_010972512.1:1371396	NW_010972512.1	1371396	0.25123	987
NW_010972720.1:6623751	NW_010972720.1	6623751	0.251201	988
NW_010972646.1:719461	NW_010972646.1	719461	0.250905	989
NW_010972665.1:6972245	NW_010972665.1	6972245	0.250265	990
NW_010972775.1:698667	NW_010972775.1	698667	0.250188	991
NW_010972875.1:8129812	NW_010972875.1	8129812	0.249497	992
NW_010972886.1:11176538	NW_010972886.1	11176538	0.24949	993
NW_010972528.1:1226802	NW_010972528.1	1226802	0.249456	994
NW_010973092.1:4339204	NW_010973092.1	4339204	0.249163	995
NW_010973368.1:4470668	NW_010973368.1	4470668	0.249104	996
NW_010973400.1:1740888	NW_010973400.1	1740888	0.248549	997
NW_010973389.1:1528218	NW_010973389.1	1528218	0.248335	998
NW_010973371.1:2362	NW_010973371.1	2362	0.248289	999
NW_010973389.1:1528253	NW_010973389.1	1528253	0.248207	1000
NW_010972709.1:1893538	NW_010972709.1	1893538	0.248201	1001
NW_010973209.1:5395283	NW_010973209.1	5395283	0.247898	1002
NW_010972776.1:9121439	NW_010972776.1	9121439	0.247712	1003
NW_010972642.1:11397586	NW_010972642.1	11397586	0.247687	1004
NW_010972709.1:8188886	NW_010972709.1	8188886	0.247587	1005
NW_010972579.1:2696599	NW_010972579.1	2696599	0.247447	1006
NW_010972579.1:1711488	NW_010972579.1	1711488	0.247292	1007
NW_010972942.1:8541457	NW_010972942.1	8541457	0.246855	1008
NW_010972773.1:49976	NW_010972773.1	49976	0.246714	1009
NW_010973138.1:5510419	NW_010973138.1	5510419	0.246048	1010
NW_010973368.1:3986210	NW_010973368.1	3986210	0.245642	1011
NW_010972601.1:828975	NW_010972601.1	828975	0.245606	1012
NW_010972953.1:5447732	NW_010972953.1	5447732	0.245149	1013
NW_010972579.1:1104625	NW_010972579.1	1104625	0.244741	1014
NW_010972742.1:5096743	NW_010972742.1	5096743	0.244183	1015
NW_010972992.1:6960983	NW_010972992.1	6960983	0.244168	1016
NW_010973148.1:3209340	NW_010973148.1	3209340	0.243888	1017
NW_010972597.1:1369468	NW_010972597.1	1369468	0.243682	1018
NW_010973013.1:3096992	NW_010973013.1	3096992	0.243581	1019
NW_010972593.1:1386171	NW_010972593.1	1386171	0.24349	1020
NW_010973389.1:1528220	NW_010973389.1	1528220	0.242782	1021
NW_010972992.1:4219210	NW_010972992.1	4219210	0.242575	1022
NW_010972842.1:4617751	NW_010972842.1	4617751	0.242329	1023
NW_010972687.1:1271510	NW_010972687.1	1271510	0.242208	1024
NW_010972631.1:8000977	NW_010972631.1	8000977	0.242136	1025
NW_010972437.1:17054434	NW_010972437.1	17054434	0.242078	1026
NW_010973093.1:4777853	NW_010973093.1	4777853	0.242005	1027
NW_010972972.1:7190616	NW_010972972.1	7190616	0.241598	1028
NW_010972972.1:7190638	NW_010972972.1	7190638	0.241598	1029
NW_010972603.1:914776	NW_010972603.1	914776	0.241512	1030
NW_010972742.1:3667247	NW_010972742.1	3667247	0.241482	1031
NW_010973255.1:3013205	NW_010973255.1	3013205	0.240989	1032
NW_010972709.1:2566040	NW_010972709.1	2566040	0.240986	1033
NW_010972742.1:3213868	NW_010972742.1	3213868	0.240966	1034
NW_010972631.1:6749404	NW_010972631.1	6749404	0.24094	1035
NW_010973276.1:1910972	NW_010973276.1	1910972	0.240788	1036
NW_010972742.1:2636384	NW_010972742.1	2636384	0.240705	1037
NW_010972886.1:2391954	NW_010972886.1	2391954	0.240499	1038
NW_010972991.1:20479163	NW_010972991.1	20479163	0.240485	1039
NW_010972886.1:2732932	NW_010972886.1	2732932	0.240392	1040
NW_010973093.1:463773	NW_010973093.1	463773	0.240352	1041
NW_010972709.1:2566011	NW_010972709.1	2566011	0.240084	1042
NW_010972468.1:3558350	NW_010972468.1	3558350	0.24005	1043
NW_010973093.1:1903132	NW_010973093.1	1903132	0.239883	1044
NW_010973093.1:1850188	NW_010973093.1	1850188	0.239733	1045
NW_010972972.1:3061810	NW_010972972.1	3061810	0.23902	1046
NW_010972438.1:14292565	NW_010972438.1	14292565	0.238193	1047
NW_010972642.1:7336115	NW_010972642.1	7336115	0.237796	1048
NW_010973092.1:8249977	NW_010973092.1	8249977	0.237557	1049
NW_010972537.1:2230793	NW_010972537.1	2230793	0.237545	1050
NW_010972742.1:10413197	NW_010972742.1	10413197	0.23746	1051
NW_010972579.1:2649331	NW_010972579.1	2649331	0.23729	1052
NW_010972580.1:1053312	NW_010972580.1	1053312	0.237265	1053
NW_010973389.1:1528227	NW_010973389.1	1528227	0.237264	1054
NW_010973389.1:1528239	NW_010973389.1	1528239	0.236879	1055
NW_010972758.1:21736	NW_010972758.1	21736	0.236828	1056
NW_010973368.1:8456824	NW_010973368.1	8456824	0.236643	1057
NW_010972886.1:1667107	NW_010972886.1	1667107	0.235199	1058
NW_010972953.1:7547476	NW_010972953.1	7547476	0.234956	1059
NW_010972942.1:5170178	NW_010972942.1	5170178	0.234826	1060
NW_010972665.1:1329944	NW_010972665.1	1329944	0.234644	1061
NW_010972658.1:39376	NW_010972658.1	39376	0.234475	1062
NW_010972991.1:3150892	NW_010972991.1	3150892	0.234454	1063
NW_010973013.1:6338330	NW_010973013.1	6338330	0.234392	1064
NW_010972731.1:687622	NW_010972731.1	687622	0.234234	1065
NW_010972437.1:22242972	NW_010972437.1	22242972	0.23407	1066
NW_010973013.1:6070271	NW_010973013.1	6070271	0.234011	1067
NW_010972972.1:3692700	NW_010972972.1	3692700	0.233715	1068
NW_010972598.1:5720834	NW_010972598.1	5720834	0.233691	1069
NW_010972438.1:7455837	NW_010972438.1	7455837	0.23369	1070
NW_010972624.1:330580	NW_010972624.1	330580	0.233624	1071
NW_010972864.1:3013369	NW_010972864.1	3013369	0.233399	1072
NW_010972528.1:467948	NW_010972528.1	467948	0.233102	1073
NW_010972886.1:16793286	NW_010972886.1	16793286	0.233045	1074
NW_010972437.1:3946300	NW_010972437.1	3946300	0.233025	1075
NW_010972580.1:433444	NW_010972580.1	433444	0.232991	1076
NW_010972650.1:761231	NW_010972650.1	761231	0.232743	1077
NW_010972665.1:10931978	NW_010972665.1	10931978	0.232485	1078
NW_010972437.1:8733865	NW_010972437.1	8733865	0.232381	1079
NW_010972631.1:9433464	NW_010972631.1	9433464	0.231814	1080
NW_010972931.1:6746854	NW_010972931.1	6746854	0.231754	1081
NW_010973104.1:1425890	NW_010973104.1	1425890	0.23122	1082
NW_010973238.1:95791	NW_010973238.1	95791	0.231184	1083
NW_010972831.1:956952	NW_010972831.1	956952	0.231112	1084
NW_010972886.1:4026696	NW_010972886.1	4026696	0.230615	1085
NW_010973389.1:3454528	NW_010973389.1	3454528	0.230419	1086
NW_010972864.1:7363411	NW_010972864.1	7363411	0.230271	1087
NW_010973072.1:437269	NW_010973072.1	437269	0.230207	1088
NW_010973294.1:1541342	NW_010973294.1	1541342	0.22997	1089
NW_010972753.1:5684940	NW_010972753.1	5684940	0.229841	1090
NW_010972680.1:121311	NW_010972680.1	121311	0.229828	1091
NW_010972676.1:385610	NW_010972676.1	385610	0.229799	1092
NW_010973166.1:188349	NW_010973166.1	188349	0.229427	1093
NW_010972620.1:6937417	NW_010972620.1	6937417	0.229195	1094
NW_010972437.1:20534397	NW_010972437.1	20534397	0.228994	1095
NW_010973177.1:925201	NW_010973177.1	925201	0.228925	1096
NW_010972991.1:17591070	NW_010972991.1	17591070	0.228732	1097
NW_010972588.1:1012604	NW_010972588.1	1012604	0.228499	1098
NW_010972626.1:884479	NW_010972626.1	884479	0.228236	1099
NW_010973074.1:593	NW_010973074.1	593	0.228139	1100
NW_010972583.1:1650380	NW_010972583.1	1650380	0.227905	1101
NW_010972742.1:6139504	NW_010972742.1	6139504	0.227472	1102
NW_010972775.1:11708259	NW_010972775.1	11708259	0.227228	1103
NW_010972546.1:2128100	NW_010972546.1	2128100	0.227023	1104
NW_010973284.1:17828542	NW_010973284.1	17828542	0.226914	1105
NW_010972622.1:646043	NW_010972622.1	646043	0.226753	1106
NW_010972650.1:761232	NW_010972650.1	761232	0.226468	1107
NW_010972731.1:9998677	NW_010972731.1	9998677	0.226403	1108
NW_010972798.1:2334438	NW_010972798.1	2334438	0.225932	1109
NW_010973188.1:3907707	NW_010973188.1	3907707	0.225876	1110
NW_010972612.1:158434	NW_010972612.1	158434	0.225236	1111
NW_010972651.1:478855	NW_010972651.1	478855	0.225036	1112
NW_010972624.1:549370	NW_010972624.1	549370	0.224976	1113
NW_010973093.1:5420862	NW_010973093.1	5420862	0.224942	1114
NW_010972620.1:7549621	NW_010972620.1	7549621	0.224933	1115
NW_010972528.1:17315307	NW_010972528.1	17315307	0.224893	1116
NW_010972709.1:265755	NW_010972709.1	265755	0.224886	1117
NW_010972775.1:24240519	NW_010972775.1	24240519	0.224802	1118
NW_010972898.1:10680	NW_010972898.1	10680	0.224738	1119
NW_010973281.1:270	NW_010973281.1	270	0.224712	1120
NW_010972787.1:2339307	NW_010972787.1	2339307	0.22464	1121
NW_010972775.1:8657725	NW_010972775.1	8657725	0.224282	1122
NW_010972820.1:2690261	NW_010972820.1	2690261	0.224234	1123
NW_010973132.1:3749944	NW_010973132.1	3749944	0.224229	1124
NW_010973013.1:3447034	NW_010973013.1	3447034	0.223848	1125
NW_010972898.1:10830	NW_010972898.1	10830	0.223404	1126
NW_010972600.1:1990862	NW_010972600.1	1990862	0.223325	1127
NW_010972893.1:7933	NW_010972893.1	7933	0.223175	1128
NW_010973082.1:270031	NW_010973082.1	270031	0.223137	1129
NW_010973238.1:2526226	NW_010973238.1	2526226	0.223044	1130
NW_010972709.1:1054032	NW_010972709.1	1054032	0.222506	1131
NW_010973368.1:4103914	NW_010973368.1	4103914	0.222401	1132
NW_010973436.1:3200965	NW_010973436.1	3200965	0.222224	1133
NW_010973368.1:5271294	NW_010973368.1	5271294	0.222108	1134
NW_010972593.1:1499850	NW_010972593.1	1499850	0.22206	1135
NW_010972620.1:7549615	NW_010972620.1	7549615	0.221954	1136
NW_010973023.1:6557278	NW_010973023.1	6557278	0.221748	1137
NW_010973002.1:1563055	NW_010973002.1	1563055	0.221716	1138
NW_010972664.1:1965161	NW_010972664.1	1965161	0.22164	1139
NW_010972579.1:2828275	NW_010972579.1	2828275	0.221491	1140
NW_010972972.1:6019034	NW_010972972.1	6019034	0.22138	1141
NW_010972598.1:10500309	NW_010972598.1	10500309	0.221185	1142
NW_010972742.1:1119736	NW_010972742.1	1119736	0.221169	1143
NW_010973369.1:1285670	NW_010973369.1	1285670	0.221058	1144
NW_010972831.1:8365840	NW_010972831.1	8365840	0.220898	1145
NW_010972798.1:8242324	NW_010972798.1	8242324	0.220575	1146
NW_010972991.1:3586896	NW_010972991.1	3586896	0.220013	1147
NW_010972709.1:1054030	NW_010972709.1	1054030	0.219739	1148
NW_010972584.1:41312	NW_010972584.1	41312	0.219518	1149
NW_010972436.1:7642798	NW_010972436.1	7642798	0.219078	1150
NW_010972436.1:27784081	NW_010972436.1	27784081	0.219013	1151
NW_010972529.1:556836	NW_010972529.1	556836	0.218862	1152
NW_010972720.1:10164746	NW_010972720.1	10164746	0.218845	1153
NW_010972787.1:4875697	NW_010972787.1	4875697	0.218797	1154
NW_010972618.1:768490	NW_010972618.1	768490	0.218715	1155
NW_010972864.1:5262105	NW_010972864.1	5262105	0.218617	1156
NW_010972864.1:5262107	NW_010972864.1	5262107	0.218617	1157
NW_010972991.1:19799142	NW_010972991.1	19799142	0.218212	1158
NW_010973093.1:5420831	NW_010973093.1	5420831	0.218087	1159
NW_010972468.1:2770025	NW_010972468.1	2770025	0.217892	1160
NW_010972631.1:1245658	NW_010972631.1	1245658	0.217875	1161
NW_010972620.1:5139278	NW_010972620.1	5139278	0.217788	1162
NW_010972576.1:15236778	NW_010972576.1	15236778	0.217417	1163
NW_010972709.1:1569300	NW_010972709.1	1569300	0.217074	1164
NW_010972519.1:1858949	NW_010972519.1	1858949	0.216784	1165
NW_010972731.1:3482160	NW_010972731.1	3482160	0.216551	1166
NW_010973013.1:5640031	NW_010973013.1	5640031	0.216523	1167
NW_010973276.1:2626149	NW_010973276.1	2626149	0.216432	1168
NW_010973093.1:389774	NW_010973093.1	389774	0.216337	1169
NW_010972437.1:4194128	NW_010972437.1	4194128	0.21614	1170
NW_010973092.1:4599649	NW_010973092.1	4599649	0.215997	1171
NW_010972816.1:16654	NW_010972816.1	16654	0.215766	1172
NW_010972611.1:154979	NW_010972611.1	154979	0.21576	1173
NW_010972438.1:10304397	NW_010972438.1	10304397	0.215662	1174
NW_010972886.1:15219796	NW_010972886.1	15219796	0.215534	1175
NW_010973092.1:6720958	NW_010973092.1	6720958	0.215178	1176
NW_010972587.1:14220377	NW_010972587.1	14220377	0.215108	1177
NW_010972886.1:12360401	NW_010972886.1	12360401	0.215074	1178
NW_010972665.1:10385153	NW_010972665.1	10385153	0.214983	1179
NW_010973013.1:3506261	NW_010973013.1	3506261	0.214977	1180
NW_010972620.1:11352519	NW_010972620.1	11352519	0.214871	1181
NW_010972972.1:7190732	NW_010972972.1	7190732	0.214742	1182
NW_010972991.1:8070527	NW_010972991.1	8070527	0.214541	1183
NW_010973092.1:19761862	NW_010973092.1	19761862	0.214376	1184
NW_010972593.1:2013947	NW_010972593.1	2013947	0.214337	1185
NW_010972620.1:9477733	NW_010972620.1	9477733	0.214255	1186
NW_010973132.1:2891804	NW_010973132.1	2891804	0.214187	1187
NW_010972820.1:7803709	NW_010972820.1	7803709	0.214155	1188
NW_010972742.1:5266142	NW_010972742.1	5266142	0.21407	1189
NW_010972981.1:2811386	NW_010972981.1	2811386	0.213822	1190
NW_010973092.1:10780022	NW_010973092.1	10780022	0.213578	1191
NW_010972972.1:3998249	NW_010972972.1	3998249	0.213572	1192
NW_010973093.1:5333	NW_010973093.1	5333	0.213053	1193
NW_010972814.1:22911	NW_010972814.1	22911	0.212871	1194
NW_010972753.1:6322590	NW_010972753.1	6322590	0.212661	1195
NW_010972886.1:20466797	NW_010972886.1	20466797	0.21244	1196
NW_010972584.1:1088435	NW_010972584.1	1088435	0.212014	1197
NW_010972609.1:15036310	NW_010972609.1	15036310	0.211852	1198
NW_010972437.1:6635411	NW_010972437.1	6635411	0.211629	1199
NW_010972709.1:11192024	NW_010972709.1	11192024	0.21155	1200
NW_010973368.1:4350160	NW_010973368.1	4350160	0.211491	1201
NW_010972528.1:17166079	NW_010972528.1	17166079	0.211467	1202
NW_010972742.1:3694387	NW_010972742.1	3694387	0.211456	1203
NW_010972651.1:332761	NW_010972651.1	332761	0.211376	1204
NW_010972665.1:11728009	NW_010972665.1	11728009	0.211057	1205
NW_010972664.1:13201015	NW_010972664.1	13201015	0.2108	1206
NW_010973092.1:12337474	NW_010973092.1	12337474	0.210555	1207
NW_010973013.1:3989099	NW_010973013.1	3989099	0.210326	1208
NW_010973023.1:6523177	NW_010973023.1	6523177	0.21028	1209
NW_010972775.1:23865285	NW_010972775.1	23865285	0.210082	1210
NW_010972578.1:611288	NW_010972578.1	611288	0.209638	1211
NW_010973409.1:3911015	NW_010973409.1	3911015	0.209593	1212
NW_010973220.1:1719874	NW_010973220.1	1719874	0.209077	1213
NW_010972625.1:4743	NW_010972625.1	4743	0.208997	1214
NW_010972584.1:292287	NW_010972584.1	292287	0.208558	1215
NW_010972580.1:1996456	NW_010972580.1	1996456	0.208427	1216
NW_010973052.1:4903241	NW_010973052.1	4903241	0.208383	1217
NW_010973114.1:448032	NW_010973114.1	448032	0.207436	1218
NW_010972587.1:11299920	NW_010972587.1	11299920	0.206948	1219
NW_010972665.1:12488316	NW_010972665.1	12488316	0.206948	1220
NW_010972436.1:29359406	NW_010972436.1	29359406	0.20692	1221
NW_010972931.1:7135344	NW_010972931.1	7135344	0.206794	1222
NW_010972991.1:13850809	NW_010972991.1	13850809	0.206315	1223
NW_010972742.1:3547378	NW_010972742.1	3547378	0.206266	1224
NW_010972664.1:19995599	NW_010972664.1	19995599	0.206224	1225
NW_010972504.1:302210	NW_010972504.1	302210	0.205836	1226
NW_010973187.1:9933872	NW_010973187.1	9933872	0.205835	1227
NW_010973123.1:6288014	NW_010973123.1	6288014	0.205802	1228
NW_010972572.1:33268	NW_010972572.1	33268	0.205791	1229
NW_010972909.1:7700229	NW_010972909.1	7700229	0.205701	1230
NW_010973351.1:1303445	NW_010973351.1	1303445	0.205672	1231
NW_010972972.1:2772774	NW_010972972.1	2772774	0.205614	1232
NW_010972886.1:21127669	NW_010972886.1	21127669	0.20535	1233
NW_010973436.1:1792205	NW_010973436.1	1792205	0.20522	1234
NW_010973436.1:2825849	NW_010973436.1	2825849	0.204932	1235
NW_010972676.1:12534555	NW_010972676.1	12534555	0.204885	1236
NW_010972611.1:251670	NW_010972611.1	251670	0.204848	1237
NW_010972528.1:2199884	NW_010972528.1	2199884	0.204672	1238
NW_010973013.1:7358111	NW_010973013.1	7358111	0.20424	1239
NW_010972972.1:2772769	NW_010972972.1	2772769	0.204177	1240
NW_010972504.1:810862	NW_010972504.1	810862	0.20414	1241
NW_010973231.1:4170839	NW_010973231.1	4170839	0.204101	1242
NW_010972620.1:10005528	NW_010972620.1	10005528	0.203994	1243
NW_010972776.1:9926992	NW_010972776.1	9926992	0.203826	1244
NW_010972620.1:10954739	NW_010972620.1	10954739	0.203769	1245
NW_010972592.1:2046345	NW_010972592.1	2046345	0.203589	1246
NW_010972898.1:4871547	NW_010972898.1	4871547	0.203246	1247
NW_010972731.1:4258845	NW_010972731.1	4258845	0.203205	1248
NW_010972546.1:976083	NW_010972546.1	976083	0.20296	1249
NW_010972727.1:111091	NW_010972727.1	111091	0.20292	1250
NW_010972436.1:565017	NW_010972436.1	565017	0.20283	1251
NW_010972992.1:5706549	NW_010972992.1	5706549	0.202617	1252
NW_010973307.1:1862584	NW_010973307.1	1862584	0.202004	1253
NW_010973333.1:4651284	NW_010973333.1	4651284	0.201821	1254
NW_010972625.1:768292	NW_010972625.1	768292	0.201781	1255
NW_010972438.1:10687521	NW_010972438.1	10687521	0.201545	1256
NW_010972775.1:24078176	NW_010972775.1	24078176	0.20153	1257
NW_010972864.1:6833112	NW_010972864.1	6833112	0.201477	1258
NW_010972864.1:7487041	NW_010972864.1	7487041	0.201425	1259
NW_010972572.1:1550987	NW_010972572.1	1550987	0.201413	1260
NW_010973209.1:3271698	NW_010973209.1	3271698	0.201407	1261
NW_010972438.1:4845071	NW_010972438.1	4845071	0.201116	1262
NW_010973276.1:1042640	NW_010973276.1	1042640	0.200484	1263
NW_010972953.1:2451028	NW_010972953.1	2451028	0.200317	1264
NW_010972437.1:22025442	NW_010972437.1	22025442	0.200171	1265
NW_010972886.1:13381001	NW_010972886.1	13381001	0.20003	1266
NW_010972537.1:2191982	NW_010972537.1	2191982	0.199921	1267
NW_010972497.1:2452175	NW_010972497.1	2452175	0.199852	1268
NW_010972775.1:15738648	NW_010972775.1	15738648	0.19978	1269
NW_010972853.1:1156211	NW_010972853.1	1156211	0.199744	1270
NW_010972581.1:1096811	NW_010972581.1	1096811	0.199551	1271
NW_010973082.1:1099565	NW_010973082.1	1099565	0.199509	1272
NW_010972537.1:2376357	NW_010972537.1	2376357	0.199278	1273
NW_010972620.1:11065857	NW_010972620.1	11065857	0.199206	1274
NW_010972587.1:11264899	NW_010972587.1	11264899	0.198625	1275
NW_010972776.1:400238	NW_010972776.1	400238	0.198427	1276
NW_010973436.1:2259885	NW_010973436.1	2259885	0.19836	1277
NW_010972831.1:7944316	NW_010972831.1	7944316	0.197916	1278
NW_010972709.1:1462179	NW_010972709.1	1462179	0.197734	1279
NW_010972528.1:12503507	NW_010972528.1	12503507	0.197564	1280
NW_010973166.1:4726128	NW_010973166.1	4726128	0.197513	1281
NW_010972898.1:2050744	NW_010972898.1	2050744	0.197311	1282
NW_010972572.1:2620510	NW_010972572.1	2620510	0.19731	1283
NW_010972618.1:766820	NW_010972618.1	766820	0.197061	1284
NW_010972438.1:5047108	NW_010972438.1	5047108	0.196668	1285
NW_010972437.1:17561115	NW_010972437.1	17561115	0.196362	1286
NW_010972886.1:10638777	NW_010972886.1	10638777	0.196198	1287
NW_010973123.1:6121650	NW_010973123.1	6121650	0.19598	1288
NW_010973148.1:4108857	NW_010973148.1	4108857	0.195697	1289
NW_010972436.1:28584362	NW_010972436.1	28584362	0.195667	1290
NW_010973148.1:3209316	NW_010973148.1	3209316	0.195371	1291
NW_010972519.1:44658	NW_010972519.1	44658	0.19535	1292
NW_010972655.1:472647	NW_010972655.1	472647	0.195326	1293
NW_010973428.1:2709658	NW_010973428.1	2709658	0.195246	1294
NW_010972651.1:81073	NW_010972651.1	81073	0.195233	1295
NW_010973284.1:6235969	NW_010973284.1	6235969	0.194921	1296
NW_010973041.1:1920589	NW_010973041.1	1920589	0.194812	1297
NW_010972864.1:8361214	NW_010972864.1	8361214	0.194787	1298
NW_010972438.1:13859473	NW_010972438.1	13859473	0.194741	1299
NW_010973368.1:12628959	NW_010973368.1	12628959	0.194252	1300
NW_010972528.1:1284608	NW_010972528.1	1284608	0.19394	1301
NW_010972629.1:894265	NW_010972629.1	894265	0.193929	1302
NW_010972622.1:1068431	NW_010972622.1	1068431	0.19376	1303
NW_010973351.1:1341015	NW_010973351.1	1341015	0.193456	1304
NW_010972572.1:2552321	NW_010972572.1	2552321	0.193358	1305
NW_010972697.1:259041	NW_010972697.1	259041	0.193322	1306
NW_010972436.1:21131951	NW_010972436.1	21131951	0.193228	1307
NW_010972546.1:2418796	NW_010972546.1	2418796	0.193188	1308
NW_010973231.1:829476	NW_010973231.1	829476	0.193173	1309
NW_010973092.1:7056109	NW_010973092.1	7056109	0.193032	1310
NW_010973342.1:2838535	NW_010973342.1	2838535	0.192876	1311
NW_010972886.1:19783833	NW_010972886.1	19783833	0.192781	1312
NW_010972664.1:7001663	NW_010972664.1	7001663	0.192711	1313
NW_010972436.1:13304168	NW_010972436.1	13304168	0.192408	1314
NW_010972729.1:67492	NW_010972729.1	67492	0.192228	1315
NW_010972709.1:11482941	NW_010972709.1	11482941	0.192022	1316
NW_010973082.1:6111152	NW_010973082.1	6111152	0.191834	1317
NW_010973148.1:2899227	NW_010973148.1	2899227	0.191762	1318
NW_010973209.1:5145338	NW_010973209.1	5145338	0.191606	1319
NW_010972504.1:3492042	NW_010972504.1	3492042	0.191479	1320
NW_010972764.1:7184934	NW_010972764.1	7184934	0.191438	1321
NW_010972512.1:1929419	NW_010972512.1	1929419	0.19126	1322
NW_010972953.1:7309677	NW_010972953.1	7309677	0.190996	1323
NW_010972449.1:1720779	NW_010972449.1	1720779	0.190925	1324
NW_010972582.1:1956009	NW_010972582.1	1956009	0.190811	1325
NW_010972627.1:137161	NW_010972627.1	137161	0.190599	1326
NW_010972962.1:2595653	NW_010972962.1	2595653	0.190525	1327
NW_010973052.1:882938	NW_010973052.1	882938	0.190487	1328
NW_010973285.1:3875250	NW_010973285.1	3875250	0.190379	1329
NW_010972587.1:137495	NW_010972587.1	137495	0.190295	1330
NW_010972758.1:67557	NW_010972758.1	67557	0.190143	1331
NW_010972600.1:12442	NW_010972600.1	12442	0.189928	1332
NW_010972831.1:9031685	NW_010972831.1	9031685	0.189624	1333
NW_010973400.1:932836	NW_010973400.1	932836	0.189511	1334
NW_010973284.1:17257838	NW_010973284.1	17257838	0.189371	1335
NW_010972953.1:1062458	NW_010972953.1	1062458	0.18936	1336
NW_010972641.1:200048	NW_010972641.1	200048	0.189326	1337
NW_010972742.1:2026195	NW_010972742.1	2026195	0.189268	1338
NW_010973177.1:3720105	NW_010973177.1	3720105	0.189143	1339
NW_010972820.1:1515258	NW_010972820.1	1515258	0.189136	1340
NW_010972635.1:261574	NW_010972635.1	261574	0.189122	1341
NW_010972436.1:29876258	NW_010972436.1	29876258	0.188804	1342
NW_010972676.1:5014739	NW_010972676.1	5014739	0.18879	1343
NW_010972580.1:366855	NW_010972580.1	366855	0.188779	1344
NW_010973177.1:2007680	NW_010973177.1	2007680	0.188718	1345
NW_010972528.1:1700830	NW_010972528.1	1700830	0.188483	1346
NW_010973389.1:4235805	NW_010973389.1	4235805	0.188436	1347
NW_010972831.1:5663927	NW_010972831.1	5663927	0.188228	1348
NW_010972991.1:2500441	NW_010972991.1	2500441	0.187962	1349
NW_010973092.1:8227530	NW_010973092.1	8227530	0.187732	1350
NW_010973138.1:5514579	NW_010973138.1	5514579	0.187464	1351
NW_010972487.1:381765	NW_010972487.1	381765	0.187442	1352
NW_010972809.1:8786016	NW_010972809.1	8786016	0.187235	1353
NW_010972577.1:1957320	NW_010972577.1	1957320	0.187134	1354
NW_010972631.1:7088397	NW_010972631.1	7088397	0.186999	1355
NW_010972651.1:696269	NW_010972651.1	696269	0.186985	1356
NW_010973052.1:6090485	NW_010973052.1	6090485	0.186667	1357
NW_010972742.1:4763661	NW_010972742.1	4763661	0.186595	1358
NW_010972656.1:604946	NW_010972656.1	604946	0.186552	1359
NW_010972953.1:591304	NW_010972953.1	591304	0.186399	1360
NW_010973082.1:600316	NW_010973082.1	600316	0.186122	1361
NW_010972942.1:1972634	NW_010972942.1	1972634	0.186062	1362
NW_010972620.1:11020577	NW_010972620.1	11020577	0.185999	1363
NW_010972587.1:4312638	NW_010972587.1	4312638	0.185938	1364
NW_010973104.1:1769469	NW_010973104.1	1769469	0.1859	1365
NW_010973177.1:3613792	NW_010973177.1	3613792	0.185869	1366
NW_010972438.1:5419012	NW_010972438.1	5419012	0.185732	1367
NW_010972504.1:3118915	NW_010972504.1	3118915	0.185675	1368
NW_010972831.1:2173379	NW_010972831.1	2173379	0.185604	1369
NW_010972579.1:1330346	NW_010972579.1	1330346	0.185498	1370
NW_010973082.1:720103	NW_010973082.1	720103	0.185495	1371
NW_010972632.1:572024	NW_010972632.1	572024	0.185486	1372
NW_010972653.1:11651315	NW_010972653.1	11651315	0.185322	1373
NW_010972438.1:12366906	NW_010972438.1	12366906	0.185118	1374
NW_010972991.1:20968776	NW_010972991.1	20968776	0.184876	1375
NW_010972972.1:5924751	NW_010972972.1	5924751	0.184622	1376
NW_010973389.1:2730595	NW_010973389.1	2730595	0.184602	1377
NW_010972742.1:5455299	NW_010972742.1	5455299	0.184177	1378
NW_010972726.1:104411	NW_010972726.1	104411	0.18396	1379
NW_010972625.1:688089	NW_010972625.1	688089	0.183818	1380
NW_010972886.1:12889145	NW_010972886.1	12889145	0.183401	1381
NW_010972504.1:2796968	NW_010972504.1	2796968	0.183361	1382
NW_010972809.1:6918889	NW_010972809.1	6918889	0.182883	1383
NW_010972668.1:469077	NW_010972668.1	469077	0.182772	1384
NW_010972600.1:12464	NW_010972600.1	12464	0.182307	1385
NW_010972573.1:2337734	NW_010972573.1	2337734	0.182222	1386
NW_010972609.1:7533690	NW_010972609.1	7533690	0.182217	1387
NW_010972589.1:1258519	NW_010972589.1	1258519	0.182193	1388
NW_010973436.1:2368000	NW_010973436.1	2368000	0.18201	1389
NW_010972576.1:12534488	NW_010972576.1	12534488	0.181996	1390
NW_010973409.1:1798622	NW_010973409.1	1798622	0.181926	1391
NW_010973325.1:3607696	NW_010973325.1	3607696	0.181789	1392
NW_010972972.1:6762303	NW_010972972.1	6762303	0.181749	1393
NW_010972814.1:1578	NW_010972814.1	1578	0.181442	1394
NW_010972972.1:7315218	NW_010972972.1	7315218	0.181399	1395
NW_010973092.1:16850550	NW_010973092.1	16850550	0.180942	1396
NW_010972438.1:8343776	NW_010972438.1	8343776	0.180906	1397
NW_010972814.1:1551	NW_010972814.1	1551	0.180871	1398
NW_010972449.1:2520552	NW_010972449.1	2520552	0.180708	1399
NW_010973052.1:762370	NW_010973052.1	762370	0.180566	1400
NW_010972620.1:7147069	NW_010972620.1	7147069	0.180433	1401
NW_010972571.1:213319	NW_010972571.1	213319	0.180234	1402
NW_010973209.1:2963665	NW_010973209.1	2963665	0.18023	1403
NW_010972972.1:4660698	NW_010972972.1	4660698	0.18021	1404
NW_010972631.1:1037357	NW_010972631.1	1037357	0.180043	1405
NW_010972787.1:6062157	NW_010972787.1	6062157	0.179999	1406
NW_010973187.1:16182936	NW_010973187.1	16182936	0.179882	1407
NW_010972609.1:10987553	NW_010972609.1	10987553	0.179773	1408
NW_010973255.1:528728	NW_010973255.1	528728	0.179672	1409
NW_010972477.1:408805	NW_010972477.1	408805	0.179555	1410
NW_010972438.1:6641559	NW_010972438.1	6641559	0.179513	1411
NW_010972642.1:9900327	NW_010972642.1	9900327	0.179401	1412
NW_010972592.1:1598898	NW_010972592.1	1598898	0.179303	1413
NW_010973322.1:131952	NW_010973322.1	131952	0.179278	1414
NW_010972504.1:3353612	NW_010972504.1	3353612	0.179208	1415
NW_010972672.1:441239	NW_010972672.1	441239	0.17917	1416
NW_010973092.1:14739776	NW_010973092.1	14739776	0.179145	1417
NW_010972587.1:15877408	NW_010972587.1	15877408	0.179135	1418
NW_010972664.1:17796767	NW_010972664.1	17796767	0.179044	1419
NW_010972775.1:21935425	NW_010972775.1	21935425	0.179009	1420
NW_010973023.1:6169793	NW_010973023.1	6169793	0.178754	1421
NW_010973092.1:17036785	NW_010973092.1	17036785	0.178693	1422
NW_010972809.1:2353874	NW_010972809.1	2353874	0.178606	1423
NW_010972814.1:1576	NW_010972814.1	1576	0.178236	1424
NW_010972833.1:671	NW_010972833.1	671	0.177939	1425
NW_010972587.1:13476270	NW_010972587.1	13476270	0.177929	1426
NW_010972606.1:286664	NW_010972606.1	286664	0.17751	1427
NW_010972742.1:6977477	NW_010972742.1	6977477	0.177378	1428
NW_010973138.1:5110675	NW_010973138.1	5110675	0.177329	1429
NW_010973093.1:1031617	NW_010973093.1	1031617	0.176831	1430
NW_010973132.1:5583380	NW_010973132.1	5583380	0.176778	1431
NW_010972675.1:569195	NW_010972675.1	569195	0.17665	1432
NW_010972953.1:5851193	NW_010972953.1	5851193	0.176632	1433
NW_010972613.1:397846	NW_010972613.1	397846	0.176482	1434
NW_010972620.1:7147080	NW_010972620.1	7147080	0.176394	1435
NW_010972664.1:11975820	NW_010972664.1	11975820	0.176332	1436
NW_010973369.1:69240	NW_010973369.1	69240	0.176102	1437
NW_010973093.1:1906360	NW_010973093.1	1906360	0.176061	1438
NW_010972651.1:736655	NW_010972651.1	736655	0.175961	1439
NW_010972631.1:1037359	NW_010972631.1	1037359	0.175958	1440
NW_010972753.1:1793873	NW_010972753.1	1793873	0.175609	1441
NW_010972798.1:8388187	NW_010972798.1	8388187	0.175604	1442
NW_010972864.1:2051450	NW_010972864.1	2051450	0.175407	1443
NW_010972664.1:9187135	NW_010972664.1	9187135	0.175399	1444
NW_010972720.1:6610087	NW_010972720.1	6610087	0.175113	1445
NW_010972720.1:6610088	NW_010972720.1	6610088	0.175113	1446
NW_010972887.1:3607693	NW_010972887.1	3607693	0.175028	1447
NW_010973013.1:4503793	NW_010973013.1	4503793	0.174863	1448
NW_010972512.1:574813	NW_010972512.1	574813	0.174785	1449
NW_010972664.1:13511194	NW_010972664.1	13511194	0.174777	1450
NW_010972831.1:5690510	NW_010972831.1	5690510	0.174657	1451
NW_010972528.1:1091936	NW_010972528.1	1091936	0.174526	1452
NW_010973114.1:376156	NW_010973114.1	376156	0.174223	1453
NW_010972618.1:602939	NW_010972618.1	602939	0.174092	1454
NW_010972776.1:5176902	NW_010972776.1	5176902	0.174057	1455
NW_010973409.1:2379080	NW_010973409.1	2379080	0.17395	1456
NW_010973104.1:3033471	NW_010973104.1	3033471	0.173822	1457
NW_010972609.1:14353283	NW_010972609.1	14353283	0.173398	1458
NW_010972709.1:3038982	NW_010972709.1	3038982	0.173309	1459
NW_010972775.1:15159603	NW_010972775.1	15159603	0.173238	1460
NW_010973114.1:3646792	NW_010973114.1	3646792	0.173224	1461
NW_010973023.1:6195270	NW_010973023.1	6195270	0.172944	1462
NW_010972587.1:4833992	NW_010972587.1	4833992	0.17293	1463
NW_010972528.1:9786622	NW_010972528.1	9786622	0.172639	1464
NW_010973368.1:4745294	NW_010973368.1	4745294	0.172411	1465
NW_010972528.1:9832935	NW_010972528.1	9832935	0.172409	1466
NW_010972664.1:16645180	NW_010972664.1	16645180	0.172249	1467
NW_010973092.1:6633507	NW_010973092.1	6633507	0.172248	1468
NW_010972709.1:4107062	NW_010972709.1	4107062	0.172242	1469
NW_010973231.1:4726423	NW_010973231.1	4726423	0.172222	1470
NW_010972920.1:4911606	NW_010972920.1	4911606	0.172032	1471
NW_010973093.1:3414162	NW_010973093.1	3414162	0.17183	1472
NW_010973255.1:309633	NW_010973255.1	309633	0.171526	1473
NW_010973325.1:1455024	NW_010973325.1	1455024	0.171493	1474
NW_010972665.1:7988356	NW_010972665.1	7988356	0.171418	1475
NW_010972449.1:3933680	NW_010972449.1	3933680	0.171413	1476
NW_010973436.1:2678856	NW_010973436.1	2678856	0.171347	1477
NW_010973220.1:1719873	NW_010973220.1	1719873	0.171338	1478
NW_010972665.1:8967371	NW_010972665.1	8967371	0.171086	1479
NW_010972620.1:10617957	NW_010972620.1	10617957	0.170918	1480
NW_010972742.1:4647068	NW_010972742.1	4647068	0.17091	1481
NW_010972576.1:15852637	NW_010972576.1	15852637	0.170863	1482
NW_010972731.1:8479574	NW_010972731.1	8479574	0.170853	1483
NW_010972584.1:152002	NW_010972584.1	152002	0.170748	1484
NW_010973104.1:6126309	NW_010973104.1	6126309	0.170727	1485
NW_010973368.1:10617636	NW_010973368.1	10617636	0.170724	1486
NW_010972581.1:1509715	NW_010972581.1	1509715	0.170699	1487
NW_010973342.1:3401411	NW_010973342.1	3401411	0.170246	1488
NW_010972587.1:11304968	NW_010972587.1	11304968	0.170155	1489
NW_010972698.1:11786587	NW_010972698.1	11786587	0.170124	1490
NW_010972931.1:7090908	NW_010972931.1	7090908	0.169931	1491
NW_010972731.1:7192961	NW_010972731.1	7192961	0.16984	1492
NW_010973082.1:975577	NW_010973082.1	975577	0.169802	1493
NW_010973138.1:327677	NW_010973138.1	327677	0.169494	1494
NW_010973325.1:1111144	NW_010973325.1	1111144	0.16938	1495
NW_010972664.1:7991998	NW_010972664.1	7991998	0.169354	1496
NW_010973104.1:837084	NW_010973104.1	837084	0.169305	1497
NW_010973074.1:695	NW_010973074.1	695	0.169089	1498
NW_010972449.1:3933679	NW_010972449.1	3933679	0.169088	1499
NW_010972798.1:4234560	NW_010972798.1	4234560	0.168832	1500
NW_010972972.1:6908870	NW_010972972.1	6908870	0.168764	1501
NW_010973266.1:4728079	NW_010973266.1	4728079	0.168673	1502
NW_010972664.1:17849909	NW_010972664.1	17849909	0.168629	1503
NW_010972591.1:2343376	NW_010972591.1	2343376	0.168529	1504
NW_010972600.1:359754	NW_010972600.1	359754	0.16847	1505
NW_010972601.1:1533174	NW_010972601.1	1533174	0.16817	1506
NW_010972653.1:11439468	NW_010972653.1	11439468	0.167813	1507
NW_010972573.1:1392323	NW_010972573.1	1392323	0.167696	1508
NW_010972449.1:2304484	NW_010972449.1	2304484	0.167508	1509
NW_010972504.1:612519	NW_010972504.1	612519	0.167078	1510
NW_010972512.1:2445377	NW_010972512.1	2445377	0.16702	1511
NW_010972528.1:2232359	NW_010972528.1	2232359	0.166963	1512
NW_010973302.1:2543924	NW_010973302.1	2543924	0.16694	1513
NW_010972909.1:5081739	NW_010972909.1	5081739	0.16686	1514
NW_010972587.1:68194	NW_010972587.1	68194	0.166388	1515
NW_010973092.1:20335176	NW_010973092.1	20335176	0.166353	1516
NW_010973013.1:7249371	NW_010973013.1	7249371	0.166077	1517
NW_010972757.1:16815	NW_010972757.1	16815	0.16602	1518
NW_010973325.1:1798452	NW_010973325.1	1798452	0.165636	1519
NW_010972972.1:7652443	NW_010972972.1	7652443	0.165588	1520
NW_010972698.1:2433925	NW_010972698.1	2433925	0.165471	1521
NW_010972764.1:3082496	NW_010972764.1	3082496	0.165333	1522
NW_010972584.1:2320487	NW_010972584.1	2320487	0.165226	1523
NW_010972664.1:16645247	NW_010972664.1	16645247	0.165104	1524
NW_010972953.1:6016552	NW_010972953.1	6016552	0.164703	1525
NW_010972731.1:8048484	NW_010972731.1	8048484	0.164584	1526
NW_010972864.1:3950675	NW_010972864.1	3950675	0.164006	1527
NW_010973092.1:20363727	NW_010973092.1	20363727	0.163678	1528
NW_010972497.1:655556	NW_010972497.1	655556	0.16364	1529
NW_010973187.1:13507564	NW_010973187.1	13507564	0.163494	1530
NW_010972449.1:1128644	NW_010972449.1	1128644	0.16349	1531
NW_010972587.1:13666177	NW_010972587.1	13666177	0.163409	1532
NW_010972731.1:3456359	NW_010972731.1	3456359	0.16339	1533
NW_010972953.1:3179465	NW_010972953.1	3179465	0.163318	1534
NW_010972608.1:1520259	NW_010972608.1	1520259	0.163249	1535
NW_010973231.1:1635754	NW_010973231.1	1635754	0.162964	1536
NW_010973276.1:4728982	NW_010973276.1	4728982	0.16252	1537
NW_010972660.1:554197	NW_010972660.1	554197	0.162438	1538
NW_010972620.1:11614612	NW_010972620.1	11614612	0.162395	1539
NW_010972775.1:23830530	NW_010972775.1	23830530	0.16234	1540
NW_010973316.1:2511066	NW_010973316.1	2511066	0.162235	1541
NW_010973371.1:2580	NW_010973371.1	2580	0.162234	1542
NW_010972609.1:4065730	NW_010972609.1	4065730	0.162205	1543
NW_010972636.1:865890	NW_010972636.1	865890	0.162141	1544
NW_010972787.1:8937043	NW_010972787.1	8937043	0.162125	1545
NW_010972742.1:3672315	NW_010972742.1	3672315	0.162019	1546
NW_010973276.1:2256858	NW_010973276.1	2256858	0.161967	1547
NW_010972642.1:623739	NW_010972642.1	623739	0.161859	1548
NW_010973092.1:5535042	NW_010973092.1	5535042	0.161859	1549
NW_010972576.1:10423021	NW_010972576.1	10423021	0.161755	1550
NW_010973132.1:4727514	NW_010973132.1	4727514	0.161621	1551
NW_010973325.1:2202447	NW_010973325.1	2202447	0.161415	1552
NW_010972664.1:17073471	NW_010972664.1	17073471	0.16137	1553
NW_010973187.1:7656066	NW_010973187.1	7656066	0.161118	1554
NW_010972598.1:15892761	NW_010972598.1	15892761	0.161108	1555
NW_010972576.1:15872480	NW_010972576.1	15872480	0.161102	1556
NW_010973062.1:3905359	NW_010973062.1	3905359	0.161073	1557
NW_010973238.1:5196038	NW_010973238.1	5196038	0.161038	1558
NW_010973052.1:4438359	NW_010973052.1	4438359	0.161021	1559
NW_010973093.1:6067740	NW_010973093.1	6067740	0.160952	1560
NW_010972698.1:10546255	NW_010972698.1	10546255	0.16092	1561
NW_010972720.1:7034994	NW_010972720.1	7034994	0.160863	1562
NW_010972753.1:8183883	NW_010972753.1	8183883	0.160656	1563
NW_010972709.1:417352	NW_010972709.1	417352	0.16042	1564
NW_010972953.1:5224174	NW_010972953.1	5224174	0.1603	1565
NW_010973187.1:5521889	NW_010973187.1	5521889	0.160236	1566
NW_010972775.1:12939534	NW_010972775.1	12939534	0.160056	1567
NW_010973138.1:4559648	NW_010973138.1	4559648	0.160037	1568
NW_010972674.1:58092	NW_010972674.1	58092	0.159973	1569
NW_010972674.1:79042	NW_010972674.1	79042	0.159903	1570
NW_010972886.1:19054090	NW_010972886.1	19054090	0.15984	1571
NW_010972601.1:736617	NW_010972601.1	736617	0.159824	1572
NW_010972546.1:2288227	NW_010972546.1	2288227	0.159733	1573
NW_010972436.1:424323	NW_010972436.1	424323	0.159644	1574
NW_010972437.1:2776391	NW_010972437.1	2776391	0.159561	1575
NW_010973360.1:3467774	NW_010973360.1	3467774	0.159493	1576
NW_010973132.1:2779522	NW_010973132.1	2779522	0.159491	1577
NW_010972598.1:5159458	NW_010972598.1	5159458	0.159471	1578
NW_010973368.1:4353894	NW_010973368.1	4353894	0.159383	1579
NW_010972438.1:5820941	NW_010972438.1	5820941	0.159372	1580
NW_010972707.1:245383	NW_010972707.1	245383	0.159332	1581
NW_010973369.1:1808966	NW_010973369.1	1808966	0.159157	1582
NW_010973266.1:3186561	NW_010973266.1	3186561	0.159092	1583
NW_010972953.1:482776	NW_010972953.1	482776	0.158968	1584
NW_010972953.1:5224224	NW_010972953.1	5224224	0.158732	1585
NW_010973436.1:1306524	NW_010973436.1	1306524	0.158598	1586
NW_010973368.1:4907884	NW_010973368.1	4907884	0.158441	1587
NW_010972887.1:1792924	NW_010972887.1	1792924	0.158366	1588
NW_010972991.1:20962915	NW_010972991.1	20962915	0.15809	1589
NW_010972886.1:301675	NW_010972886.1	301675	0.158085	1590
NW_010973013.1:4315279	NW_010973013.1	4315279	0.158032	1591
NW_010972620.1:5208954	NW_010972620.1	5208954	0.157984	1592
NW_010972664.1:18378333	NW_010972664.1	18378333	0.157919	1593
NW_010972620.1:9477782	NW_010972620.1	9477782	0.157841	1594
NW_010972886.1:21404109	NW_010972886.1	21404109	0.157804	1595
NW_010972709.1:6315718	NW_010972709.1	6315718	0.157506	1596
NW_010972593.1:684334	NW_010972593.1	684334	0.157435	1597
NW_010972665.1:754708	NW_010972665.1	754708	0.157363	1598
NW_010973360.1:2640513	NW_010973360.1	2640513	0.15721	1599
NW_010972528.1:3136154	NW_010972528.1	3136154	0.156812	1600
NW_010972600.1:394341	NW_010972600.1	394341	0.156749	1601
NW_010973199.1:3643322	NW_010973199.1	3643322	0.156535	1602
NW_010972579.1:1988978	NW_010972579.1	1988978	0.15649	1603
NW_010973123.1:1589001	NW_010973123.1	1589001	0.156457	1604
NW_010972731.1:645216	NW_010972731.1	645216	0.155967	1605
NW_010973092.1:6720917	NW_010973092.1	6720917	0.155919	1606
NW_010972787.1:4460130	NW_010972787.1	4460130	0.155732	1607
NW_010972436.1:12744140	NW_010972436.1	12744140	0.155668	1608
NW_010972576.1:13761699	NW_010972576.1	13761699	0.155584	1609
NW_010972437.1:17089202	NW_010972437.1	17089202	0.155526	1610
NW_010972504.1:3228758	NW_010972504.1	3228758	0.155523	1611
NW_010972457.1:2740270	NW_010972457.1	2740270	0.155399	1612
NW_010972676.1:12779282	NW_010972676.1	12779282	0.155353	1613
NW_010973276.1:4741781	NW_010973276.1	4741781	0.155184	1614
NW_010972436.1:659989	NW_010972436.1	659989	0.15493	1615
NW_010972598.1:12147537	NW_010972598.1	12147537	0.154927	1616
NW_010972449.1:2387760	NW_010972449.1	2387760	0.154889	1617
NW_010972775.1:24080967	NW_010972775.1	24080967	0.154886	1618
NW_010972775.1:6129752	NW_010972775.1	6129752	0.154873	1619
NW_010972619.1:886996	NW_010972619.1	886996	0.154816	1620
NW_010972529.1:2407348	NW_010972529.1	2407348	0.154755	1621
NW_010972620.1:10739597	NW_010972620.1	10739597	0.154684	1622
NW_010972753.1:5655912	NW_010972753.1	5655912	0.154511	1623
NW_010973002.1:4188359	NW_010973002.1	4188359	0.154427	1624
NW_010972775.1:17522102	NW_010972775.1	17522102	0.154295	1625
NW_010972809.1:9420188	NW_010972809.1	9420188	0.153967	1626
NW_010972620.1:10491288	NW_010972620.1	10491288	0.153911	1627
NW_010972631.1:1881526	NW_010972631.1	1881526	0.153737	1628
NW_010972581.1:2750547	NW_010972581.1	2750547	0.15358	1629
NW_010972437.1:11226491	NW_010972437.1	11226491	0.153436	1630
NW_010972674.1:14697	NW_010972674.1	14697	0.153408	1631
NW_010973209.1:5523899	NW_010973209.1	5523899	0.153264	1632
NW_010972512.1:2144	NW_010972512.1	2144	0.153161	1633
NW_010972660.1:554490	NW_010972660.1	554490	0.153012	1634
NW_010972620.1:707469	NW_010972620.1	707469	0.153007	1635
NW_010972662.1:655774	NW_010972662.1	655774	0.152961	1636
NW_010973369.1:1020996	NW_010973369.1	1020996	0.15275	1637
NW_010972438.1:13915920	NW_010972438.1	13915920	0.152659	1638
NW_010972579.1:1457401	NW_010972579.1	1457401	0.152553	1639
NW_010973302.1:657065	NW_010973302.1	657065	0.152479	1640
NW_010972897.1:369	NW_010972897.1	369	0.152091	1641
NW_010973092.1:7437190	NW_010973092.1	7437190	0.151755	1642
NW_010972981.1:2811374	NW_010972981.1	2811374	0.151691	1643
NW_010972981.1:2811378	NW_010972981.1	2811378	0.151691	1644
NW_010972953.1:3060101	NW_010972953.1	3060101	0.151441	1645
NW_010972720.1:792707	NW_010972720.1	792707	0.151393	1646
NW_010973307.1:2624063	NW_010973307.1	2624063	0.151138	1647
NW_010973368.1:4228288	NW_010973368.1	4228288	0.1511	1648
NW_010972746.1:13050	NW_010972746.1	13050	0.150901	1649
NW_010972731.1:2002079	NW_010972731.1	2002079	0.150733	1650
NW_010973368.1:17832443	NW_010973368.1	17832443	0.15059	1651
NW_010973231.1:810376	NW_010973231.1	810376	0.150566	1652
NW_010972964.1:948	NW_010972964.1	948	0.150501	1653
NW_010972726.1:104608	NW_010972726.1	104608	0.1505	1654
NW_010972620.1:9992683	NW_010972620.1	9992683	0.150464	1655
NW_010972436.1:18543560	NW_010972436.1	18543560	0.150379	1656
NW_010972664.1:13757622	NW_010972664.1	13757622	0.150288	1657
NW_010972438.1:16242714	NW_010972438.1	16242714	0.150088	1658
NW_010972546.1:3009602	NW_010972546.1	3009602	0.149929	1659
NW_010972436.1:17490014	NW_010972436.1	17490014	0.149921	1660
NW_010972449.1:2825725	NW_010972449.1	2825725	0.14965	1661
NW_010972437.1:7397388	NW_010972437.1	7397388	0.149578	1662
NW_010972593.1:719424	NW_010972593.1	719424	0.149481	1663
NW_010972631.1:5642715	NW_010972631.1	5642715	0.149468	1664
NW_010972436.1:22004327	NW_010972436.1	22004327	0.149345	1665
NW_010972598.1:3393152	NW_010972598.1	3393152	0.149265	1666
NW_010972437.1:20045279	NW_010972437.1	20045279	0.149211	1667
NW_010972972.1:4359657	NW_010972972.1	4359657	0.1492	1668
NW_010972436.1:18548909	NW_010972436.1	18548909	0.149058	1669
NW_010972631.1:1221144	NW_010972631.1	1221144	0.148925	1670
NW_010972742.1:5403264	NW_010972742.1	5403264	0.148709	1671
NW_010972953.1:4399518	NW_010972953.1	4399518	0.148673	1672
NW_010973082.1:39194	NW_010973082.1	39194	0.148665	1673
NW_010973082.1:39196	NW_010973082.1	39196	0.148665	1674
NW_010972615.1:1205889	NW_010972615.1	1205889	0.148571	1675
NW_010972634.1:114759	NW_010972634.1	114759	0.148537	1676
NW_010972436.1:1808579	NW_010972436.1	1808579	0.148507	1677
NW_010973294.1:2027156	NW_010973294.1	2027156	0.148332	1678
NW_010973023.1:4144035	NW_010973023.1	4144035	0.148327	1679
NW_010972875.1:977256	NW_010972875.1	977256	0.14831	1680
NW_010972787.1:4662244	NW_010972787.1	4662244	0.148139	1681
NW_010972629.1:243892	NW_010972629.1	243892	0.148001	1682
NW_010973002.1:5534344	NW_010973002.1	5534344	0.14766	1683
NW_010972436.1:14728292	NW_010972436.1	14728292	0.147657	1684
NW_010972436.1:23485577	NW_010972436.1	23485577	0.147608	1685
NW_010973093.1:5420870	NW_010973093.1	5420870	0.147545	1686
NW_010973093.1:2631509	NW_010973093.1	2631509	0.147543	1687
NW_010973325.1:3995473	NW_010973325.1	3995473	0.14754	1688
NW_010973409.1:1750849	NW_010973409.1	1750849	0.147154	1689
NW_010972742.1:10044364	NW_010972742.1	10044364	0.147113	1690
NW_010972991.1:16943283	NW_010972991.1	16943283	0.146553	1691
NW_010972653.1:9327837	NW_010972653.1	9327837	0.146548	1692
NW_010973177.1:317641	NW_010973177.1	317641	0.146532	1693
NW_010972798.1:5694597	NW_010972798.1	5694597	0.146529	1694
NW_010972820.1:6853634	NW_010972820.1	6853634	0.146265	1695
NW_010972598.1:11804294	NW_010972598.1	11804294	0.146253	1696
NW_010972574.1:1504407	NW_010972574.1	1504407	0.146156	1697
NW_010972764.1:2187878	NW_010972764.1	2187878	0.145832	1698
NW_010973389.1:2701806	NW_010973389.1	2701806	0.145792	1699
NW_010972604.1:241352	NW_010972604.1	241352	0.145711	1700
NW_010972814.1:25836	NW_010972814.1	25836	0.145422	1701
NW_010972948.1:16212	NW_010972948.1	16212	0.145272	1702
NW_010972437.1:973513	NW_010972437.1	973513	0.145228	1703
NW_010973093.1:1427835	NW_010973093.1	1427835	0.145068	1704
NW_010972776.1:10290446	NW_010972776.1	10290446	0.145012	1705
NW_010972626.1:329464	NW_010972626.1	329464	0.144916	1706
NW_010972620.1:4371609	NW_010972620.1	4371609	0.144772	1707
NW_010973002.1:2334352	NW_010973002.1	2334352	0.14476	1708
NW_010972512.1:1065448	NW_010972512.1	1065448	0.144755	1709
NW_010972981.1:1041761	NW_010972981.1	1041761	0.144651	1710
NW_010973238.1:592	NW_010973238.1	592	0.14436	1711
NW_010972886.1:19913303	NW_010972886.1	19913303	0.144343	1712
NW_010972698.1:2433928	NW_010972698.1	2433928	0.144211	1713
NW_010972992.1:6373847	NW_010972992.1	6373847	0.144042	1714
NW_010973276.1:388827	NW_010973276.1	388827	0.143921	1715
NW_010972528.1:3095119	NW_010972528.1	3095119	0.143892	1716
NW_010972953.1:4730380	NW_010972953.1	4730380	0.143723	1717
NW_010972731.1:9418908	NW_010972731.1	9418908	0.143492	1718
NW_010972775.1:24008128	NW_010972775.1	24008128	0.143252	1719
NW_010973368.1:1920900	NW_010973368.1	1920900	0.143051	1720
NW_010972512.1:276885	NW_010972512.1	276885	0.14302	1721
NW_010972580.1:2756335	NW_010972580.1	2756335	0.142952	1722
NW_010972757.1:15059	NW_010972757.1	15059	0.142911	1723
NW_010973284.1:8093811	NW_010973284.1	8093811	0.142841	1724
NW_010972487.1:3175403	NW_010972487.1	3175403	0.14277	1725
NW_010972742.1:293321	NW_010972742.1	293321	0.142497	1726
NW_010973132.1:6016005	NW_010973132.1	6016005	0.142475	1727
NW_010972635.1:840448	NW_010972635.1	840448	0.142457	1728
NW_010972820.1:6853632	NW_010972820.1	6853632	0.142377	1729
NW_010972742.1:9028473	NW_010972742.1	9028473	0.142341	1730
NW_010972897.1:294	NW_010972897.1	294	0.142325	1731
NW_010972670.1:394460	NW_010972670.1	394460	0.141885	1732
NW_010972519.1:1322262	NW_010972519.1	1322262	0.141512	1733
NW_010972487.1:3175404	NW_010972487.1	3175404	0.141245	1734
NW_010972580.1:1103468	NW_010972580.1	1103468	0.14116	1735
NW_010972886.1:19922145	NW_010972886.1	19922145	0.141158	1736
NW_010972438.1:12138023	NW_010972438.1	12138023	0.140844	1737
NW_010973369.1:981316	NW_010973369.1	981316	0.140732	1738
NW_010972886.1:20006502	NW_010972886.1	20006502	0.140599	1739
NW_010972842.1:1744506	NW_010972842.1	1744506	0.140435	1740
NW_010972898.1:2124052	NW_010972898.1	2124052	0.140388	1741
NW_010972653.1:7420306	NW_010972653.1	7420306	0.140254	1742
NW_010972798.1:8370949	NW_010972798.1	8370949	0.140226	1743
NW_010973158.1:425881	NW_010973158.1	425881	0.140062	1744
NW_010972991.1:19799311	NW_010972991.1	19799311	0.140036	1745
NW_010972438.1:3055595	NW_010972438.1	3055595	0.13982	1746
NW_010972992.1:2428359	NW_010972992.1	2428359	0.139715	1747
NW_010973104.1:5186022	NW_010973104.1	5186022	0.139704	1748
NW_010972731.1:10055168	NW_010972731.1	10055168	0.139661	1749
NW_010972775.1:24406386	NW_010972775.1	24406386	0.139568	1750
NW_010972757.1:15043	NW_010972757.1	15043	0.139533	1751
NW_010972757.1:15075	NW_010972757.1	15075	0.139533	1752
NW_010972600.1:1921812	NW_010972600.1	1921812	0.139252	1753
NW_010973368.1:10037528	NW_010973368.1	10037528	0.139185	1754
NW_010972886.1:21408884	NW_010972886.1	21408884	0.139151	1755
NW_010972580.1:1250480	NW_010972580.1	1250480	0.139042	1756
NW_010972992.1:2404872	NW_010972992.1	2404872	0.139033	1757
NW_010972697.1:202771	NW_010972697.1	202771	0.138915	1758
NW_010972787.1:6812187	NW_010972787.1	6812187	0.138896	1759
NW_010973436.1:2470865	NW_010973436.1	2470865	0.138783	1760
NW_010972617.1:1263444	NW_010972617.1	1263444	0.138775	1761
NW_010972615.1:599197	NW_010972615.1	599197	0.138747	1762
NW_010972741.1:46069	NW_010972741.1	46069	0.138601	1763
NW_010972737.1:69662	NW_010972737.1	69662	0.138577	1764
NW_010972943.1:12744	NW_010972943.1	12744	0.138496	1765
NW_010972579.1:2707613	NW_010972579.1	2707613	0.138457	1766
NW_010972742.1:2214630	NW_010972742.1	2214630	0.138447	1767
NW_010972529.1:3267738	NW_010972529.1	3267738	0.138443	1768
NW_010972620.1:11756109	NW_010972620.1	11756109	0.13826	1769
NW_010973104.1:5186029	NW_010973104.1	5186029	0.138239	1770
NW_010972680.1:316529	NW_010972680.1	316529	0.138195	1771
NW_010972898.1:2124058	NW_010972898.1	2124058	0.138005	1772
NW_010972598.1:13063416	NW_010972598.1	13063416	0.137909	1773
NW_010973023.1:6169788	NW_010973023.1	6169788	0.137904	1774
NW_010972528.1:17326587	NW_010972528.1	17326587	0.137532	1775
NW_010973369.1:1160900	NW_010973369.1	1160900	0.137474	1776
NW_010972886.1:10010062	NW_010972886.1	10010062	0.137362	1777
NW_010972664.1:15543887	NW_010972664.1	15543887	0.137358	1778
NW_010972664.1:8328504	NW_010972664.1	8328504	0.137293	1779
NW_010973342.1:2804100	NW_010973342.1	2804100	0.13728	1780
NW_010972776.1:516964	NW_010972776.1	516964	0.137188	1781
NW_010972436.1:29913376	NW_010972436.1	29913376	0.137181	1782
NW_010972437.1:6124131	NW_010972437.1	6124131	0.137076	1783
NW_010973104.1:5186026	NW_010973104.1	5186026	0.136761	1784
NW_010972504.1:434924	NW_010972504.1	434924	0.136757	1785
NW_010972991.1:5472250	NW_010972991.1	5472250	0.136701	1786
NW_010972438.1:3055562	NW_010972438.1	3055562	0.136656	1787
NW_010973104.1:5186023	NW_010973104.1	5186023	0.136611	1788
NW_010972723.1:74137	NW_010972723.1	74137	0.136569	1789
NW_010972632.1:572087	NW_010972632.1	572087	0.136558	1790
NW_010973333.1:1630390	NW_010973333.1	1630390	0.136542	1791
NW_010973209.1:253015	NW_010973209.1	253015	0.136451	1792
NW_010972776.1:1189000	NW_010972776.1	1189000	0.136411	1793
NW_010972757.1:15054	NW_010972757.1	15054	0.136253	1794
NW_010972844.1:3806	NW_010972844.1	3806	0.136146	1795
NW_010973368.1:17925080	NW_010973368.1	17925080	0.136133	1796
NW_010972436.1:9529022	NW_010972436.1	9529022	0.136049	1797
NW_010973285.1:3671214	NW_010973285.1	3671214	0.135897	1798
NW_010972615.1:1205874	NW_010972615.1	1205874	0.135768	1799
NW_010972753.1:1837485	NW_010972753.1	1837485	0.135676	1800
NW_010973114.1:396144	NW_010973114.1	396144	0.135474	1801
NW_010972576.1:8443138	NW_010972576.1	8443138	0.135446	1802
NW_010972438.1:2583893	NW_010972438.1	2583893	0.135263	1803
NW_010973013.1:1735209	NW_010973013.1	1735209	0.135196	1804
NW_010972698.1:6985543	NW_010972698.1	6985543	0.13518	1805
NW_010972953.1:6343271	NW_010972953.1	6343271	0.135093	1806
NW_010972618.1:163616	NW_010972618.1	163616	0.135021	1807
NW_010972600.1:386805	NW_010972600.1	386805	0.134977	1808
NW_010973092.1:12099345	NW_010973092.1	12099345	0.134961	1809
NW_010972698.1:100903	NW_010972698.1	100903	0.134902	1810
NW_010972580.1:2607373	NW_010972580.1	2607373	0.134837	1811
NW_010972709.1:11174545	NW_010972709.1	11174545	0.1346	1812
NW_010972864.1:3950674	NW_010972864.1	3950674	0.134538	1813
NW_010973307.1:2624062	NW_010973307.1	2624062	0.134309	1814
NW_010973092.1:5535046	NW_010973092.1	5535046	0.134266	1815
NW_010972875.1:8129823	NW_010972875.1	8129823	0.134249	1816
NW_010972992.1:348836	NW_010972992.1	348836	0.134094	1817
NW_010973436.1:2344286	NW_010973436.1	2344286	0.133899	1818
NW_010972528.1:2264216	NW_010972528.1	2264216	0.133898	1819
NW_010972953.1:6431902	NW_010972953.1	6431902	0.133885	1820
NW_010972436.1:18927858	NW_010972436.1	18927858	0.133748	1821
NW_010973114.1:3646793	NW_010973114.1	3646793	0.133714	1822
NW_010973276.1:1175616	NW_010973276.1	1175616	0.133668	1823
NW_010972776.1:8751527	NW_010972776.1	8751527	0.13348	1824
NW_010972972.1:7456308	NW_010972972.1	7456308	0.133453	1825
NW_010972962.1:5046727	NW_010972962.1	5046727	0.133337	1826
NW_010972972.1:5719167	NW_010972972.1	5719167	0.133316	1827
NW_010972864.1:2032141	NW_010972864.1	2032141	0.133226	1828
NW_010972611.1:251176	NW_010972611.1	251176	0.133094	1829
NW_010972757.1:15057	NW_010972757.1	15057	0.133068	1830
NW_010972757.1:15060	NW_010972757.1	15060	0.133068	1831
NW_010972757.1:15061	NW_010972757.1	15061	0.133068	1832
NW_010972757.1:15070	NW_010972757.1	15070	0.133068	1833
NW_010972757.1:15071	NW_010972757.1	15071	0.133068	1834
NW_010972757.1:15073	NW_010972757.1	15073	0.133068	1835
NW_010972757.1:15078	NW_010972757.1	15078	0.133068	1836
NW_010972676.1:9487684	NW_010972676.1	9487684	0.133047	1837
NW_010972606.1:1190195	NW_010972606.1	1190195	0.132842	1838
NW_010972606.1:1190196	NW_010972606.1	1190196	0.132842	1839
NW_010972726.1:104576	NW_010972726.1	104576	0.132688	1840
NW_010972638.1:741006	NW_010972638.1	741006	0.132607	1841
NW_010973132.1:6015982	NW_010973132.1	6015982	0.13258	1842
NW_010972655.1:391656	NW_010972655.1	391656	0.132448	1843
NW_010972537.1:2815471	NW_010972537.1	2815471	0.132432	1844
NW_010972798.1:4502623	NW_010972798.1	4502623	0.132386	1845
NW_010972609.1:654550	NW_010972609.1	654550	0.132208	1846
NW_010973023.1:1380793	NW_010973023.1	1380793	0.132179	1847
NW_010973294.1:101562	NW_010973294.1	101562	0.13201	1848
NW_010972546.1:767836	NW_010972546.1	767836	0.131993	1849
NW_010972698.1:11498732	NW_010972698.1	11498732	0.131876	1850
NW_010972981.1:5449233	NW_010972981.1	5449233	0.131857	1851
NW_010972887.1:8426300	NW_010972887.1	8426300	0.131806	1852
NW_010972831.1:6114414	NW_010972831.1	6114414	0.1317	1853
NW_010972953.1:3724602	NW_010972953.1	3724602	0.131692	1854
NW_010972601.1:156075	NW_010972601.1	156075	0.131642	1855
NW_010972438.1:11704895	NW_010972438.1	11704895	0.131526	1856
NW_010972775.1:15784234	NW_010972775.1	15784234	0.131221	1857
NW_010972437.1:11098812	NW_010972437.1	11098812	0.131207	1858
NW_010972831.1:7907312	NW_010972831.1	7907312	0.131199	1859
NW_010973114.1:1696059	NW_010973114.1	1696059	0.131118	1860
NW_010972662.1:420371	NW_010972662.1	420371	0.130845	1861
NW_010972632.1:572042	NW_010972632.1	572042	0.130772	1862
NW_010972887.1:3745827	NW_010972887.1	3745827	0.130724	1863
NW_010973092.1:19873523	NW_010973092.1	19873523	0.130683	1864
NW_010972629.1:733431	NW_010972629.1	733431	0.130629	1865
NW_010972733.1:6352	NW_010972733.1	6352	0.130622	1866
NW_010972742.1:2667918	NW_010972742.1	2667918	0.130508	1867
NW_010972571.1:1626823	NW_010972571.1	1626823	0.130445	1868
NW_010973114.1:3747519	NW_010973114.1	3747519	0.130369	1869
NW_010973013.1:6680414	NW_010973013.1	6680414	0.130333	1870
NW_010972953.1:6699624	NW_010972953.1	6699624	0.130281	1871
NW_010973023.1:57613	NW_010973023.1	57613	0.13026	1872
NW_010972436.1:15131733	NW_010972436.1	15131733	0.130216	1873
NW_010972711.1:86533	NW_010972711.1	86533	0.130183	1874
NW_010973062.1:476409	NW_010973062.1	476409	0.130061	1875
NW_010973428.1:2754763	NW_010973428.1	2754763	0.130003	1876
NW_010972611.1:261098	NW_010972611.1	261098	0.129839	1877
NW_010973368.1:12001296	NW_010973368.1	12001296	0.129813	1878
NW_010972580.1:1031991	NW_010972580.1	1031991	0.129725	1879
NW_010973092.1:3923289	NW_010973092.1	3923289	0.129725	1880
NW_010972593.1:2013953	NW_010972593.1	2013953	0.129642	1881
NW_010972504.1:1088754	NW_010972504.1	1088754	0.129563	1882
NW_010973368.1:4099855	NW_010973368.1	4099855	0.129526	1883
NW_010972814.1:1588	NW_010972814.1	1588	0.129389	1884
NW_010973199.1:3750271	NW_010973199.1	3750271	0.129349	1885
NW_010972897.1:364	NW_010972897.1	364	0.129156	1886
NW_010972580.1:1076110	NW_010972580.1	1076110	0.12915	1887
NW_010973092.1:12221986	NW_010973092.1	12221986	0.12913	1888
NW_010972598.1:3227405	NW_010972598.1	3227405	0.129026	1889
NW_010973114.1:2980552	NW_010973114.1	2980552	0.128982	1890
NW_010973187.1:18127637	NW_010973187.1	18127637	0.128949	1891
NW_010972698.1:9017970	NW_010972698.1	9017970	0.12891	1892
NW_010973307.1:3843656	NW_010973307.1	3843656	0.128884	1893
NW_010972696.1:242280	NW_010972696.1	242280	0.128863	1894
NW_010972578.1:1335681	NW_010972578.1	1335681	0.128786	1895
NW_010972436.1:30360602	NW_010972436.1	30360602	0.12872	1896
NW_010972764.1:4019395	NW_010972764.1	4019395	0.128647	1897
NW_010972962.1:1696509	NW_010972962.1	1696509	0.128636	1898
NW_010972649.1:534076	NW_010972649.1	534076	0.128577	1899
NW_010973132.1:4859676	NW_010973132.1	4859676	0.128535	1900
NW_010972742.1:7645393	NW_010972742.1	7645393	0.128482	1901
NW_010972664.1:19622751	NW_010972664.1	19622751	0.128199	1902
NW_010972707.1:245409	NW_010972707.1	245409	0.128079	1903
NW_010972991.1:5377203	NW_010972991.1	5377203	0.128052	1904
NW_010972598.1:5159528	NW_010972598.1	5159528	0.127976	1905
NW_010972992.1:3527272	NW_010972992.1	3527272	0.12794	1906
NW_010973428.1:278410	NW_010973428.1	278410	0.127845	1907
NW_010973369.1:1566162	NW_010973369.1	1566162	0.127751	1908
NW_010972981.1:1064575	NW_010972981.1	1064575	0.127733	1909
NW_010972953.1:3498724	NW_010972953.1	3498724	0.127707	1910
NW_010973302.1:1751792	NW_010973302.1	1751792	0.127682	1911
NW_010972571.1:1626824	NW_010972571.1	1626824	0.127607	1912
NW_010972709.1:460217	NW_010972709.1	460217	0.127594	1913
NW_010973368.1:4353328	NW_010973368.1	4353328	0.127544	1914
NW_010972436.1:29225203	NW_010972436.1	29225203	0.127431	1915
NW_010972942.1:6776147	NW_010972942.1	6776147	0.127219	1916
NW_010973284.1:4165368	NW_010973284.1	4165368	0.126909	1917
NW_010972709.1:4602931	NW_010972709.1	4602931	0.126751	1918
NW_010972636.1:745426	NW_010972636.1	745426	0.126679	1919
NW_010972620.1:10423315	NW_010972620.1	10423315	0.126667	1920
NW_010972962.1:6566596	NW_010972962.1	6566596	0.126659	1921
NW_010972497.1:3222184	NW_010972497.1	3222184	0.126604	1922
NW_010972991.1:612226	NW_010972991.1	612226	0.126573	1923
NW_010973052.1:2540969	NW_010973052.1	2540969	0.126519	1924
NW_010972709.1:11242198	NW_010972709.1	11242198	0.126504	1925
NW_010973281.1:259	NW_010973281.1	259	0.126347	1926
NW_010973093.1:1193550	NW_010973093.1	1193550	0.126062	1927
NW_010972504.1:767411	NW_010972504.1	767411	0.125797	1928
NW_010972587.1:12607555	NW_010972587.1	12607555	0.125791	1929
NW_010973114.1:5472878	NW_010973114.1	5472878	0.12579	1930
NW_010972775.1:17590413	NW_010972775.1	17590413	0.125721	1931
NW_010972589.1:90831	NW_010972589.1	90831	0.125695	1932
NW_010972631.1:2520963	NW_010972631.1	2520963	0.125617	1933
NW_010972953.1:1209628	NW_010972953.1	1209628	0.125475	1934
NW_010973209.1:2899426	NW_010973209.1	2899426	0.125335	1935
NW_010972875.1:3519937	NW_010972875.1	3519937	0.125333	1936
NW_010972723.1:103236	NW_010972723.1	103236	0.125155	1937
NW_010972620.1:7120702	NW_010972620.1	7120702	0.124781	1938
NW_010972624.1:622955	NW_010972624.1	622955	0.12472	1939
NW_010972611.1:1040627	NW_010972611.1	1040627	0.124694	1940
NW_010972504.1:1036090	NW_010972504.1	1036090	0.124582	1941
NW_010973034.1:4270640	NW_010973034.1	4270640	0.124386	1942
NW_010972775.1:12510838	NW_010972775.1	12510838	0.124202	1943
NW_010972953.1:5783995	NW_010972953.1	5783995	0.124136	1944
NW_010973285.1:3438723	NW_010973285.1	3438723	0.124058	1945
NW_010972655.1:566414	NW_010972655.1	566414	0.124042	1946
NW_010972831.1:7918485	NW_010972831.1	7918485	0.123935	1947
NW_010972775.1:20053445	NW_010972775.1	20053445	0.123735	1948
NW_010973276.1:2587527	NW_010973276.1	2587527	0.123724	1949
NW_010973148.1:4920856	NW_010973148.1	4920856	0.123576	1950
NW_010972798.1:55648	NW_010972798.1	55648	0.123514	1951
NW_010972809.1:1461583	NW_010972809.1	1461583	0.123325	1952
NW_010973307.1:3843623	NW_010973307.1	3843623	0.123257	1953
NW_010973389.1:2836436	NW_010973389.1	2836436	0.123251	1954
NW_010972436.1:28588080	NW_010972436.1	28588080	0.123173	1955
NW_010972972.1:7610326	NW_010972972.1	7610326	0.123049	1956
NW_010972653.1:9327880	NW_010972653.1	9327880	0.123043	1957
NW_010973092.1:8787232	NW_010973092.1	8787232	0.122971	1958
NW_010972753.1:4099952	NW_010972753.1	4099952	0.122882	1959
NW_010972437.1:17026751	NW_010972437.1	17026751	0.122757	1960
NW_010972620.1:6660750	NW_010972620.1	6660750	0.12267	1961
NW_010972991.1:16445298	NW_010972991.1	16445298	0.122638	1962
NW_010972611.1:265840	NW_010972611.1	265840	0.122636	1963
NW_010973220.1:2253113	NW_010973220.1	2253113	0.122629	1964
NW_010973276.1:1225135	NW_010973276.1	1225135	0.122613	1965
NW_010972504.1:2637421	NW_010972504.1	2637421	0.122461	1966
NW_010973281.1:280	NW_010973281.1	280	0.122314	1967
NW_010973023.1:5595703	NW_010973023.1	5595703	0.122313	1968
NW_010972731.1:749897	NW_010972731.1	749897	0.122263	1969
NW_010973368.1:4099886	NW_010973368.1	4099886	0.122122	1970
NW_010973023.1:3346163	NW_010973023.1	3346163	0.12207	1971
NW_010972572.1:1294040	NW_010972572.1	1294040	0.121894	1972
NW_010972572.1:1294052	NW_010972572.1	1294052	0.121894	1973
NW_010972887.1:4639200	NW_010972887.1	4639200	0.121894	1974
NW_010972776.1:4048495	NW_010972776.1	4048495	0.1218	1975
NW_010972529.1:2534637	NW_010972529.1	2534637	0.121762	1976
NW_010972831.1:4671043	NW_010972831.1	4671043	0.121754	1977
NW_010972610.1:1332329	NW_010972610.1	1332329	0.121722	1978
NW_010972646.1:345342	NW_010972646.1	345342	0.121653	1979
NW_010973302.1:3638938	NW_010973302.1	3638938	0.121474	1980
NW_010973177.1:3280549	NW_010973177.1	3280549	0.121164	1981
NW_010972635.1:379391	NW_010972635.1	379391	0.120706	1982
NW_010972573.1:1023056	NW_010972573.1	1023056	0.120701	1983
NW_010973092.1:20005849	NW_010973092.1	20005849	0.120495	1984
NW_010972953.1:630163	NW_010972953.1	630163	0.120401	1985
NW_010972436.1:28729705	NW_010972436.1	28729705	0.120232	1986
NW_010973104.1:5186037	NW_010973104.1	5186037	0.120216	1987
NW_010973093.1:5395463	NW_010973093.1	5395463	0.120143	1988
NW_010972651.1:454719	NW_010972651.1	454719	0.120013	1989
NW_010973093.1:4415913	NW_010973093.1	4415913	0.120011	1990
NW_010972593.1:1636096	NW_010972593.1	1636096	0.11997	1991
NW_010972887.1:4296987	NW_010972887.1	4296987	0.119813	1992
NW_010972477.1:2941206	NW_010972477.1	2941206	0.119677	1993
NW_010973187.1:19393825	NW_010973187.1	19393825	0.119661	1994
NW_010973284.1:12438522	NW_010973284.1	12438522	0.119513	1995
NW_010972669.1:145528	NW_010972669.1	145528	0.11934	1996
NW_010972953.1:873076	NW_010972953.1	873076	0.119177	1997
NW_010972546.1:2470804	NW_010972546.1	2470804	0.119079	1998
[truncated: 7,852 more rows]

## Sheet: ST6
Supporting Table 6. TaqMan Results and Hiest analysis results
		Population code		Genotyped as Reference?	NOGO2		NOGO4		NOGO6		NOGO7		NOGO9		NOGO12		NOGO16		NOGO21		NOGO28		NOGO29		Hiest results1
Irwin_code	Population		POS384		GBS	TaqMan	GBS	TaqMan	GBS	TaqMan	GBS	TaqMan	GBS	TaqMan	GBS	TaqMan	GBS	TaqMan	GBS	TaqMan	GBS	TaqMan	GBS	TaqMan	Parental_Atr	F1_hyb	F2_hyb	Backcross_Atr	Backcross_Lain	Parental_Lain	Best	LLD	S	H	logLik
PL15Z01	British Columbia - Haida Gwaii	HG	Taq384_01_G_01 ,Taq384_02_G_01	REF	AA	AA	AA	AA	AA	AA	AA	AA	GA	GA	TT	TT	AA	AA	TT	TT	GG	GG	GA	GA	-1738.77	-1727.36	-16.7319	-1730.94	-11.0782	-5.95689	Parental_Lain	5.12128	1	0	-5.95689
PL15Z03	British Columbia - Haida Gwaii	HG	Taq384_01_L_01 ,Taq384_02_L_01	REF	AA	AA	AA	AA	AA	AA	AA	AA	FailGBS	AA	TT	TT	GA	GA	CT	CT	FailGBS	GA	AA	AA	-1736.86	-992.966	-13.7374	-997.609	-9.00647	-5.64213	Parental_Lain	3.36435	1	0	-5.64213
QH10Z05	British Columbia - Haida Gwaii	HG	Taq384_01_H_04	NO	FailGBS	AA	AA	AA	FailGBS	GA	AA	AA	FailGBS	AA	TT	TT	AA	AA	FailGBS	TT	FailGBS	GG	FailGBS	GA	-1741.26	-1484.81	-16.9171	-1488.82	-11.3585	-6.85071	Parental_Lain	4.50777	1	0	-6.85071
QH10Z27	British Columbia - Haida Gwaii	HG	Taq384_01_B_02 ,Taq384_02_B_02	REF	FailGBS	AA	FailGBS	AA	AA	AA	AA	AA	FailGBS	GA	FailGBS	CC	FailGBS	GA	FailGBS	CT	GG	GG	FailGBS	GA	-1727.14	-1231.91	-12.1078	-1235.06	-8.5064	-6.35324	Parental_Lain	2.15316	1	0	-6.35324
QH10Z37	British Columbia - Haida Gwaii	HG	Taq384_02_D_03	NO	NA	AA	NA	GA	NA	AA	NA	CA	NA	AA	NA	TT	NA	GA	NA	CT	NA	GG	NA	Fail	-1735.58	-747.24	-12.8757	-752.277	-8.74162	-6.92503	Parental_Lain	1.81659	1	0	-6.92503
QH10Z41	British Columbia - Haida Gwaii	HG	Taq384_02_K_09	NO	FailGBS	GA	AA	AA	FailGBS	AA	CA	CA	AA	AA	TT	TT	AA	GA	TT	Fail	GG	GG	AA	AA	-1737.73	-993.152	-14.4375	-997.869	-9.89611	-7.76671	Parental_Lain	2.1294	1	0	-7.76671
QK01Z06	British Columbia - Haida Gwaii	HG	Taq384_01_J_01 ,Taq384_02_J_01	REF	AA	AA	AA	AA	AA	AA	AA	AA	AA	AA	TT	TT	FailGBS	GA	FailGBS	CT	FailGBS	GA	AA	AA	-1736.86	-992.966	-13.7374	-997.609	-9.00647	-5.64213	Parental_Lain	3.36435	1	0	-5.64213
RB17Z01	British Columbia - Haida Gwaii	HG	Taq384_01_C_09	NO	NA	Fail	NA	Fail	NA	AA	NA	AA	NA	AA	NA	CT	NA	AA	NA	TT	NA	GG	NA	Fail	-1246.57	-992.205	-12.2729	-995.48	-8.02007	-4.35498	Parental_Lain	3.66509	1	0	-4.35498
RE01Z01	British Columbia - Haida Gwaii	HG	Taq384_01_C_01 ,Taq384_02_C_01	REF	AA	AA	AA	AA	AA	AA	AA	AA	AA	AA	CC	CC	AA	GA	TT	TT	GA	GA	AA	AA	-1731.01	-1235.1	-13.2273	-1238.3	-9.12965	-5.94777	Parental_Lain	3.18188	1	0	-5.94777
PL15Z04	British Columbia - Haida Gwaii	HG	Taq384_01_I_01 ,Taq384_02_I_01 and Taq384_01_E_013 as QL08Z07, which is a feather from the same bird)	REF	GA	GA	AA	AA	GA	GA	AA	AA	GA	GA	TT	TT	AA	AA	TT	TT	GG	GG	AA	AA	-1736.1	-1235.89	-14.9441	-1240.25	-10.5034	-9.00537	Parental_Lain	1.49805	0.947368	0.105263	-8.84575
QB16Z01	British Columbia - Haida Gwaii	HG	Taq384_01_M_01 ,Taq384_02_M_01	REF	FailGBS	GA	FailGBS	AA	FailGBS	AA	AA	AA	FailGBS	GG	FailGBS	TT	FailGBS	GG	FailGBS	TT	FailGBS	GA	FailGBS	GA	-1485.91	-991.779	-13.4399	-993.535	-11.3251	-11.0204	Parental_Lain	0.304642	0.84	0.06	-10.1029
QK01Z05	British Columbia - Haida Gwaii	HG	Taq384_01_K_01 ,Taq384_02_K_01	REF	FailGBS	AA	AA	AA	AA	AA	FailGBS	AA	AA	AA	CT	CT	GG	GG	CC	CC	AA	AA	GG	GG	-996.554	-991.227	-12.1446	-991.632	-10.6064	-9.3589	Parental_Lain	1.24745	0.736842	0	-7.66949
PL15Z02	British Columbia - Haida Gwaii	HG	Taq384_01_D_02 ,Taq384_02_D_02	REF	FailGBS	AA	FailGBS	GA	FailGBS	GA	AA	CA	AA	AA	CT	CT	GA	GA	FailGBS	CT	GA	GA	GA	GA	-1727.67	-251.722	-8.925	-257.446	-6.26078	-7.70655	Backcross_Lain	1.44577	0.735	0.53	-6.25313
RC06Z01	British Columbia - Haida Gwaii	HG	Taq384_01_O_02 ,Taq384_02_O_02	REF	AA	GA	GA	GA	GA	GA	FailGBS	CA	FailGBS	GA	TT	TT	AA	GA	CT	CT	GA	GA	GA	GA	-1727.1	-6.71476	-8.58963	-12.8167	-6.63633	-10.394	Backcross_Lain	0.0784335	0.585	0.83	-5.79345
QL22Z34	Alaska - Alexander Archipelago	AA	Taq384_01_A_02 ,Taq384_02_A_02	REF	GG	GG	FailGBS	GA	GA	GA	CC	CC	AA	AA	CC	CC	FailGBS	GG	CT	CT	AA	AA	GA	GA	-742.209	-11.178	-8.57266	-9.20021	-12.1709	-18.0847	F2_hyb	0.627543	0.368421	0.421053	-8.14712
QL22Z08	Alaska - Alexander Archipelago	AA	Taq384_01_G_02 ,Taq384_02_G_02	REF	GG	GG	FailGBS	GA	GA	GA	CC	CC	FailGBS	GG	CT	CT	GG	GG	FailGBS	CC	FailGBS	GA	GG	GG	-739.051	-8.92103	-7.97129	-6.48913	-12.3967	-19.4285	Backcross_Atr	1.48217	0.285	0.57	-6.43026
QL22Z33	Alaska - Alexander Archipelago	AA	Taq384_01_B_01 ,Taq384_02_B_01	REF	AA	AA	GG	GG	GG	GG	CC	CC	FailGBS	GG	CC	CC	GG	GG	CC	CC	GA	GA	GG	GG	-491.907	-255.959	-8.84246	-250.504	-14.3766	-20.3616	F2_hyb	5.53417	0.24	0	-5.69284
QL22Z35	Alaska - Alexander Archipelago	AA	Taq384_01_C_02 ,Taq384_02_C_02	REF	GG	GG	GG	GG	GG	GG	CA	CA	GG	GG	CC	CC	GA	GA	CT	CT	FailGBS	AA	GG	GG	-735.841	-10.8243	-8.3096	-6.18544	-14.4069	-22.0076	Backcross_Atr	2.12417	0.215	0.43	-6.12977
QL22Z22	Alaska - Alexander Archipelago	AA	Taq384_01_P_02 ,Taq384_02_P_02	REF	GG	GG	GG	GG	GG	GG	CC	CC	GG	GG	CT	CT	AA	AA	CC	CC	AA	AA	GG	GG	-250.469	-258.311	-10.1072	-251.4	-17.0515	-24.2866	F2_hyb	6.94433	0.21	0	-5.95937
QL22Z43	Alaska - Alexander Archipelago	AA	Taq384_01_D_08	NO	FailGBS	GG	FailGBS	GG	FailGBS	GG	FailGBS	CA	FailGBS	GA	FailGBS	CC	FailGBS	GG	FailGBS	CC	FailGBS	GA	FailGBS	GA	-493.085	-10.4656	-8.07265	-5.88662	-14.0822	-21.6628	Backcross_Atr	2.18603	0.21	0.42	-5.80746
QL22Z02	Alaska - Alexander Archipelago	AA	Taq384_01_J_02 ,Taq384_02_J_02	REF	GG	GG	GA	GA	GA	GA	CC	CC	GG	GG	CC	CC	GG	GG	CC	CC	AA	AA	AA	GA	-490.611	-9.80679	-7.72747	-4.91015	-13.773	-21.6833	Backcross_Atr	2.81732	0.157895	0.315789	-4.52166
QL22Z03	Alaska - Alexander Archipelago	AA	Taq384_01_F_07	NO	NA	GG	NA	GA	NA	GA	NA	CC	NA	GG	NA	CC	NA	GG	NA	CC	NA	AA	NA	GG	-490.611	-9.80679	-7.72747	-4.91015	-13.773	-21.6833	Backcross_Atr	2.81732	0.157895	0.315789	-4.52166
QL22Z41	Alaska - Alexander Archipelago	AA	Taq384_01_E_01 ,Taq384_02_E_01	REF	FailGBS	GA	GG	GG	GG	GG	FailGBS	CC	GG	GG	CC	CC	GG	GG	CC	CC	GA	GA	GG	GG	-490.619	-10.2343	-7.98897	-5.17166	-14.1448	-22.1108	Backcross_Atr	2.81732	0.155	0.31	-4.73859
QL22Z18	Alaska - Alexander Archipelago	AA	Taq384_01_K_012	NO	NA	GG	NA	GA	NA	GG	NA	CC	NA	GG	NA	CC	NA	GG	NA	CT	NA	AA	NA	GG	-490.605	-11.091	-8.17196	-5.35465	-14.9373	-22.9675	Backcross_Atr	2.81732	0.15	0.3	-4.87798
QL22Z06	Alaska - Alexander Archipelago	AA	Taq384_01_M_02 ,Taq384_02_M_02	REF	GG	GG	GA	GA	GG	GG	CC	CC	GA	GA	CC	CC	GG	GG	CC	CC	AA	AA	GG	GG	-247.848	-10.6868	-7.91265	-5.03347	-14.5716	-22.5771	Backcross_Atr	2.87918	0.13	0.26	-4.44959
QL22Z12	Alaska - Alexander Archipelago	AA	Taq384_01_N_01 ,Taq384_02_N_01	REF	GG	GG	GG	GG	GG	GG	CC	CC	GG	GG	CC	CC	GG	GG	CC	CC	GA	GA	GG	GG	-245.363	-12.6767	-8.52178	-5.01132	-16.6586	-25.2463	Backcross_Atr	3.51046	0.075	0.15	-3.37604
QL22Z20	Alaska - Alexander Archipelago	AA	Taq384_01_A_01 ,Taq384_02_A_01	REF	GG	GG	GA	GA	GG	GG	CC	CC	GG	GG	CC	CC	GG	GG	CC	CC	AA	AA	GG	GG	-245.363	-11.7992	-8.17946	-4.66899	-15.8672	-24.3689	Backcross_Atr	3.51046	0.075	0.15	-3.13485
QL22Z40	Alaska - Alexander Archipelago	AA	Taq384_01_F_02 ,Taq384_02_F_02	REF	GG	GG	GG	GG	GG	GG	FailGBS	CC	GG	GG	CC	CC	GG	GG	CT	CT	FailGBS	AA	GG	GG	-245.363	-12.6767	-8.52178	-5.01132	-16.6586	-25.2463	Backcross_Atr	3.51046	0.075	0.15	-3.37604
QL22Z19	Alaska - Alexander Archipelago	AA	Taq384_01_D_013	NO	NA	GG	NA	GG	NA	GG	NA	CC	NA	GG	NA	CC	NA	GG	NA	CC	NA	AA	NA	GG	-0.122049	-13.3849	-8.52927	-4.32566	-17.5885	-26.6477	Parental_Atr	4.20361	0	0	-0.122049
QL22Z21	Alaska - Alexander Archipelago	AA	Taq384_02_J_011	NO	FailGBS	GG	GG	GG	FailGBS	GG	CC	CC	FailGBS	GG	CC	CC	GG	GG	FailGBS	CC	FailGBS	AA	GG	GG	-0.122049	-13.3849	-8.52927	-4.32566	-17.5885	-26.6477	Parental_Atr	4.20361	0	0	-0.122049
QL22Z23	Alaska - Alexander Archipelago	AA	Taq384_02_P_04	NO	GG	GG	GG	GG	GG	GG	CC	CC	GG	GG	FailGBS	CC	GG	GG	CC	CC	AA	AA	GG	GG	-0.122049	-13.3849	-8.52927	-4.32566	-17.5885	-26.6477	Parental_Atr	4.20361	0	0	-0.122049
QL22Z47	Alaska - Alexander Archipelago	AA	Taq384_02_N_012	NO	FailGBS	GG	FailGBS	GG	FailGBS	GG	CC	CC	FailGBS	GG	FailGBS	CC	FailGBS	GG	FailGBS	Fail	FailGBS	AA	GG	GG	-0.122049	-13.3849	-8.52927	-4.32566	-17.5885	-26.6477	Parental_Atr	4.20361	0	0	-0.122049
QL22Z53	Alaska - Alexander Archipelago	AA	Taq384_01_K_02 ,Taq384_02_K_02	REF	GG	GG	GG	GG	GG	GG	CC	CC	GA	GA	CC	CC	GG	GG	CC	CC	FailGBS	AA	GG	GG	-2.60696	-12.2724	-8.26246	-4.69014	-16.2929	-24.8559	Parental_Atr	2.08318	0	0	-2.60696
QL22Z55	Alaska - Alexander Archipelago	AA	Taq384_01_A_04	NO	GG	GG	GG	GG	GG	GG	FailGBS	CC	GG	GG	FailGBS	CC	GG	GG	FailGBS	CC	FailGBS	AA	GG	GG	-0.122049	-13.3849	-8.52927	-4.32566	-17.5885	-26.6477	Parental_Atr	4.20361	0	0	-0.122049
QL22Z01	Alaska - North	AK	Taq384_01_D_016	NO	NA	GG	NA	GG	NA	GG	NA	CA	NA	GG	NA	CC	NA	GA	NA	CC	NA	AA	NA	GG	-490.6	-11.5325	-8.31709	-5.49978	-15.3367	-23.409	Backcross_Atr	2.81732	0.145	0.29	-4.99206
QL22Z51	Alaska - North	AK	Taq384_01_H_02 ,Taq384_02_H_02	REF	GG	GG	GA	GA	GG	GG	CC	CC	GG	GG	CC	CC	GG	GG	CC	CC	AA	AA	GG	GG	-245.363	-11.7992	-8.17946	-4.66899	-15.8672	-24.3689	Backcross_Atr	3.51046	0.08	0.16	-3.13641
QL22Z27	Alaska - North	AK	Taq384_01_H_01 ,Taq384_02_H_01	REF	FailGBS	GG	FailGBS	GG	GG	GG	CA	CA	FailGBS	GG	CC	CC	GG	GG	FailGBS	CC	FailGBS	AA	GG	GG	-245.359	-12.2862	-8.34695	-4.83648	-16.3075	-24.8559	Backcross_Atr	3.51046	0.075	0.15	-3.24982
QL22Z49	Alaska - North	AK	Taq384_01_L_02 ,Taq384_02_L_02	REF	GG	GG	GG	GG	GA	GA	CC	CC	GG	GG	CC	CC	GG	GG	CC	CC	AA	AA	GG	GG	-245.37	-11.3924	-8.07728	-4.56682	-15.4942	-23.9621	Backcross_Atr	3.51046	0.075	0.15	-3.06775
SB16Z04	Alaska - North	AK	Taq384_01_P_011	NO	NA	GG	NA	GA	NA	GG	NA	CC	NA	GG	NA	CC	NA	GG	NA	CC	NA	AA	NA	GG	-245.363	-11.7992	-8.17946	-4.66899	-15.8672	-24.3689	Backcross_Atr	3.51046	0.075	0.15	-3.13485
QL22Z31	Alaska - North	AK	Taq384_01_D_01 ,Taq384_02_D_01	REF	FailGBS	GG	FailGBS	GG	GG	GG	CC	CC	GG	GG	CT	CT	GG	GG	CC	CC	FailGBS	AA	GG	GG	-3.32072	-13.2073	-8.78058	-5.21897	-17.142	-25.7942	Parental_Atr	1.89825	0.04	0.08	-3.12537
QL22Z04	Alaska - North	AK	Taq384_01_B_08	NO	FailGBS	GG	FailGBS	GG	FailGBS	GG	CC	CC	FailGBS	GG	FailGBS	CC	FailGBS	GG	FailGBS	CC	FailGBS	AA	FailGBS	GG	-0.122049	-13.3849	-8.52927	-4.32566	-17.5885	-26.6477	Parental_Atr	4.20361	0	0	-0.122049
QL22Z05	Alaska - North	AK	Taq384_02_B_013	NO	GG	GG	GG	GG	GG	GG	CC	CC	FailGBS	GG	CC	CC	GG	GG	CC	CC	FailGBS	AA	GG	GG	-0.122049	-13.3849	-8.52927	-4.32566	-17.5885	-26.6477	Parental_Atr	4.20361	0	0	-0.122049
QL22Z07	Alaska - North	AK	Taq384_02_M_05	NO	GG	GG	GG	GG	GG	GG	CC	CC	GG	GG	CC	Fail	GG	GG	FailGBS	Fail	FailGBS	AA	GG	GG	-0.122049	-12.2762	-7.71333	-3.91769	-16.0718	-24.4303	Parental_Atr	3.79564	0	0	-0.122049
QL22Z09	Alaska - North	AK	Taq384_02_L_09	NO	NA	GG	NA	GG	NA	GG	NA	CC	NA	GG	NA	CC	NA	GG	NA	CC	NA	AA	NA	GG	-0.122049	-13.3849	-8.52927	-4.32566	-17.5885	-26.6477	Parental_Atr	4.20361	0	0	-0.122049
QL22Z10	Alaska - North	AK	Taq384_01_P_04	NO	FailGBS	GG	GG	Fail	GG	GG	CC	CC	GG	GG	FailGBS	CC	GG	GG	FailGBS	CC	AA	AA	GG	GG	-0.122049	-13.3849	-8.52927	-4.32566	-17.5885	-26.6477	Parental_Atr	4.20361	0	0	-0.122049
QL22Z11	Alaska - North	AK	Taq384_02_E_012	NO	NA	GG	NA	GG	NA	GG	NA	CC	NA	GG	NA	CC	NA	GG	NA	CC	NA	AA	NA	GG	-0.122049	-13.3849	-8.52927	-4.32566	-17.5885	-26.6477	Parental_Atr	4.20361	0	0	-0.122049
QL22Z13	Alaska - North	AK	Taq384_02_K_03	NO	GG	GG	GG	GG	FailGBS	GG	CC	CC	FailGBS	GG	FailGBS	CC	GG	GG	CC	CC	FailGBS	AA	FailGBS	GG	-0.122049	-13.3849	-8.52927	-4.32566	-17.5885	-26.6477	Parental_Atr	4.20361	0	0	-0.122049
QL22Z14	Alaska - North	AK	Taq384_02_N_08	NO	NA	GG	NA	GG	NA	GG	NA	CC	NA	GG	NA	CC	NA	GG	NA	CC	NA	AA	NA	GG	-0.122049	-13.3849	-8.52927	-4.32566	-17.5885	-26.6477	Parental_Atr	4.20361	0	0	-0.122049
QL22Z15	Alaska - North	AK	Taq384_01_L_012	NO	GG	GG	GG	GG	GG	GG	FailGBS	CC	GG	GG	CC	CC	GG	GG	CC	CC	AA	AA	GG	GG	-0.122049	-13.3849	-8.52927	-4.32566	-17.5885	-26.6477	Parental_Atr	4.20361	0	0	-0.122049
QL22Z16	Alaska - North	AK	Taq384_01_H_014	NO	FailGBS	GG	GG	GG	GG	GG	CC	CC	GG	GG	CC	CC	GG	GG	CC	CC	AA	AA	GG	GG	-0.122049	-13.3849	-8.52927	-4.32566	-17.5885	-26.6477	Parental_Atr	4.20361	0	0	-0.122049
QL22Z17	Alaska - North	AK	Taq384_01_F_013	NO	GG	GG	GG	GG	GG	GG	CC	CC	FailGBS	GG	CC	CC	GG	GG	CC	CC	FailGBS	AA	FailGBS	GG	-0.122049	-13.3849	-8.52927	-4.32566	-17.5885	-26.6477	Parental_Atr	4.20361	0	0	-0.122049
QL22Z24	Alaska - North	AK	Taq384_02_P_06	NO	GG	GG	GG	GG	GG	GG	CC	CC	GG	GG	CC	CC	GG	GG	CC	Fail	AA	AA	GG	GG	-0.122049	-13.3849	-8.52927	-4.32566	-17.5885	-26.6477	Parental_Atr	4.20361	0	0	-0.122049
QL22Z25	Alaska - North	AK	Taq384_01_D_011	NO	GG	GG	FailGBS	GG	GG	GG	CC	CC	FailGBS	GG	CC	CC	GG	GG	CC	CC	AA	AA	GG	GG	-0.122049	-13.3849	-8.52927	-4.32566	-17.5885	-26.6477	Parental_Atr	4.20361	0	0	-0.122049
QL22Z26	Alaska - North	AK	Taq384_01_G_012	NO	GG	GG	GG	GG	GG	GG	CC	CC	GG	GG	CC	CC	GG	GG	CC	CC	AA	AA	GG	GG	-0.122049	-13.3849	-8.52927	-4.32566	-17.5885	-26.6477	Parental_Atr	4.20361	0	0	-0.122049
QL22Z28	Alaska - North	AK	Taq384_01_N_05	NO	NA	GG	NA	GG	NA	GG	NA	CC	NA	GG	NA	CC	NA	GG	NA	CC	NA	AA	NA	GA	-0.122049	-13.3849	-8.52927	-4.32566	-17.5885	-26.6477	Parental_Atr	4.20361	0	0	-0.122049
QL22Z29	Alaska - North	AK	Taq384_01_E_03	NO	GG	GG	GG	GG	GG	GG	CC	CC	GG	GG	CC	CC	GG	GG	FailGBS	CC	AA	AA	GG	Fail	-0.122049	-13.3849	-8.52927	-4.32566	-17.5885	-26.6477	Parental_Atr	4.20361	0	0	-0.122049
QL22Z30	Alaska - North	AK	Taq384_02_I_012	NO	FailGBS	GG	GG	GG	FailGBS	GG	CC	CC	FailGBS	GG	CC	CC	GG	GG	CC	CC	AA	AA	GG	GG	-0.122049	-13.3849	-8.52927	-4.32566	-17.5885	-26.6477	Parental_Atr	4.20361	0	0	-0.122049
QL22Z32	Alaska - North	AK	Taq384_02_D_011	NO	GG	GG	GG	GG	GG	GG	CC	CC	GG	GG	CC	CC	GG	GG	FailGBS	CC	AA	AA	GG	GG	-0.122049	-13.3849	-8.52927	-4.32566	-17.5885	-26.6477	Parental_Atr	4.20361	0	0	-0.122049
QL22Z36	Alaska - North	AK	Taq384_02_K_013	NO	GG	GG	GG	GG	GG	GG	CC	CC	GG	GG	CC	CC	GG	GG	FailGBS	CC	AA	AA	GG	GG	-0.122049	-13.3849	-8.52927	-4.32566	-17.5885	-26.6477	Parental_Atr	4.20361	0	0	-0.122049
QL22Z37	Alaska - North	AK	Taq384_02_L_014	NO	FailGBS	GG	GG	GG	GG	GG	CC	CC	GG	GG	CC	CC	GG	GG	CC	CC	AA	AA	GG	GG	-0.122049	-13.3849	-8.52927	-4.32566	-17.5885	-26.6477	Parental_Atr	4.20361	0	0	-0.122049
QL22Z38	Alaska - North	AK	Taq384_01_O_07	NO	GG	GG	GG	GG	GG	GG	FailGBS	CC	GG	GG	FailGBS	CC	GG	GG	CC	CC	FailGBS	AA	GG	GG	-0.122049	-13.3849	-8.52927	-4.32566	-17.5885	-26.6477	Parental_Atr	4.20361	0	0	-0.122049
QL22Z39	Alaska - North	AK	Taq384_01_P_09	NO	NA	GG	NA	GG	NA	GG	NA	CC	NA	GG	NA	CC	NA	GG	NA	CC	NA	AA	NA	GG	-0.122049	-13.3849	-8.52927	-4.32566	-17.5885	-26.6477	Parental_Atr	4.20361	0	0	-0.122049
QL22Z42	Alaska - North	AK	Taq384_02_M_03	NO	GG	GG	GG	GG	GG	GG	FailGBS	CC	GG	GG	CC	CC	GG	GG	CC	CC	AA	AA	GG	GG	-0.122049	-13.3849	-8.52927	-4.32566	-17.5885	-26.6477	Parental_Atr	4.20361	0	0	-0.122049
QL22Z44	Alaska - North	AK	Taq384_01_D_06	NO	NA	GG	NA	GG	NA	GG	NA	CC	NA	GG	NA	CC	NA	GG	NA	CC	NA	AA	NA	GG	-0.122049	-13.3849	-8.52927	-4.32566	-17.5885	-26.6477	Parental_Atr	4.20361	0	0	-0.122049
QL22Z45	Alaska - North	AK	Taq384_02_A_08	NO	GG	GG	GG	GG	GG	GG	CC	CC	GG	GG	CC	CC	GG	GG	FailGBS	CC	AA	AA	GG	GG	-0.122049	-13.3849	-8.52927	-4.32566	-17.5885	-26.6477	Parental_Atr	4.20361	0	0	-0.122049
QL22Z46	Alaska - North	AK	Taq384_01_I_012	NO	GG	GG	GG	GG	GG	GG	CC	CC	GG	GG	CC	CC	GG	GG	CC	CC	AA	AA	FailGBS	GG	-0.122049	-13.3849	-8.52927	-4.32566	-17.5885	-26.6477	Parental_Atr	4.20361	0	0	-0.122049
QL22Z48	Alaska - North	AK	Taq384_02_N_06	NO	GG	GG	GG	GG	GG	GG	CC	CC	GG	GG	CC	CC	GG	GG	CC	Fail	AA	AA	GG	GG	-0.122049	-13.3849	-8.52927	-4.32566	-17.5885	-26.6477	Parental_Atr	4.20361	0	0	-0.122049
QL22Z50	Alaska - North	AK	Taq384_01_E_08	NO	GG	GG	GG	GG	GG	GG	CC	CC	GG	GG	CC	CC	GG	GG	CC	CC	AA	AA	GG	GG	-0.122049	-13.3849	-8.52927	-4.32566	-17.5885	-26.6477	Parental_Atr	4.20361	0	0	-0.122049
QL22Z52	Alaska - North	AK	Taq384_01_D_015	NO	GG	GG	GG	GG	GG	GG	CC	CC	GG	GG	CC	CC	GG	GG	CC	CC	FailGBS	AA	GG	GG	-0.122049	-13.3849	-8.52927	-4.32566	-17.5885	-26.6477	Parental_Atr	4.20361	0	0	-0.122049
QL22Z54	Alaska - North	AK	Taq384_01_P_015	NO	NA	GG	NA	GG	NA	GG	NA	CC	NA	GG	NA	CC	NA	GG	NA	CC	NA	AA	NA	GG	-0.122049	-13.3849	-8.52927	-4.32566	-17.5885	-26.6477	Parental_Atr	4.20361	0	0	-0.122049
RA26Z55	Alaska - North	AK	Taq384_02_L_07	NO	NA	GG	NA	GG	NA	GG	NA	CC	NA	GG	NA	CC	NA	GG	NA	CC	NA	AA	NA	GG	-0.122049	-13.3849	-8.52927	-4.32566	-17.5885	-26.6477	Parental_Atr	4.20361	0	0	-0.122049
RA26Z57	Alaska - North	AK	Taq384_02_J_013	NO	NA	GG	NA	GG	NA	GG	NA	CC	NA	GG	NA	CC	NA	GG	NA	CC	NA	AA	NA	GG	-0.122049	-13.3849	-8.52927	-4.32566	-17.5885	-26.6477	Parental_Atr	4.20361	0	0	-0.122049
SB16Z01	Alaska - North	AK	Taq384_01_M_013	NO	NA	GG	NA	GG	NA	GG	NA	CC	NA	GG	NA	CC	NA	GG	NA	CC	NA	AA	NA	GG	-0.122049	-13.3849	-8.52927	-4.32566	-17.5885	-26.6477	Parental_Atr	4.20361	0	0	-0.122049
SB16Z02	Alaska - North	AK	Taq384_01_O_08	NO	NA	GG	NA	GG	NA	GG	NA	CC	NA	GG	NA	CC	NA	GG	NA	CC	NA	AA	NA	GG	-0.122049	-13.3849	-8.52927	-4.32566	-17.5885	-26.6477	Parental_Atr	4.20361	0	0	-0.122049
SB16Z03	Alaska - North	AK	Taq384_02_N_015	NO	NA	GG	NA	GG	NA	GG	NA	CC	NA	GG	NA	CC	NA	GG	NA	CC	NA	AA	NA	GG	-0.122049	-13.3849	-8.52927	-4.32566	-17.5885	-26.6477	Parental_Atr	4.20361	0	0	-0.122049
SB16Z05	Alaska - North	AK	Taq384_02_G_05	NO	NA	GG	NA	GG	NA	GG	NA	CC	NA	GG	NA	Fail	NA	GG	NA	CC	NA	AA	NA	GG	-0.122049	-13.3849	-8.52927	-4.32566	-17.5885	-26.6477	Parental_Atr	4.20361	0	0	-0.122049
SB16Z06	Alaska - North	AK	Taq384_02_D_07	NO	NA	GG	NA	GG	NA	GG	NA	CC	NA	GG	NA	CC	NA	GG	NA	CC	NA	AA	NA	GG	-0.122049	-13.3849	-8.52927	-4.32566	-17.5885	-26.6477	Parental_Atr	4.20361	0	0	-0.122049
RI15Z01	Arizona	AZ	Taq384_02_O_014	NO	NA	GG	NA	GA	NA	GG	NA	CC	NA	GG	NA	TT	NA	GG	NA	CC	NA	AA	NA	GG	-253.147	-15.5307	-10.0684	-9.50527	-16.6513	-24.0482	Backcross_Atr	0.563104	0.210526	0.105263	-6.9596
RI15Z02	Arizona	AZ	Taq384_02_J_05	NO	NA	GG	NA	GG	NA	GG	NA	CC	NA	GG	NA	CC	NA	GG	NA	CC	NA	AA	NA	GG	-0.122049	-13.3849	-8.52927	-4.32566	-17.5885	-26.6477	Parental_Atr	4.20361	0	0	-0.122049
RI15Z03	Arizona	AZ	Taq384_01_O_013	NO	NA	GG	NA	Fail	NA	GG	NA	CC	NA	GG	NA	CC	NA	GG	NA	CC	NA	AA	NA	GG	-0.122049	-13.3849	-8.52927	-4.32566	-17.5885	-26.6477	Parental_Atr	4.20361	0	0	-0.122049
RI15Z04	Arizona	AZ	Taq384_02_K_08	NO	NA	GG	NA	GG	NA	GG	NA	CC	NA	GG	NA	CC	NA	GG	NA	Fail	NA	AA	NA	GG	-0.122049	-13.3849	-8.52927	-4.32566	-17.5885	-26.6477	Parental_Atr	4.20361	0	0	-0.122049
RI15Z05	Arizona	AZ	Taq384_01_L_015	NO	NA	GG	NA	GG	NA	GG	NA	CC	NA	GG	NA	CC	NA	GG	NA	CC	NA	AA	NA	GG	-0.122049	-13.3849	-8.52927	-4.32566	-17.5885	-26.6477	Parental_Atr	4.20361	0	0	-0.122049
RI15Z06	Arizona	AZ	Taq384_01_C_014	NO	NA	GG	NA	GG	NA	GG	NA	CC	NA	GG	NA	CC	NA	GG	NA	CC	NA	AA	NA	GG	-0.122049	-13.3849	-8.52927	-4.32566	-17.5885	-26.6477	Parental_Atr	4.20361	0	0	-0.122049
RI15Z07	Arizona	AZ	Taq384_02_M_07	NO	NA	Fail	NA	Fail	NA	GG	NA	CC	NA	GG	NA	CC	NA	GG	NA	CC	NA	Fail	NA	GG	-0.122049	-11.1675	-6.8974	-3.50972	-14.5552	-22.213	Parental_Atr	3.38767	0	0	-0.122049
RI15Z08	Arizona	AZ	Taq384_02_P_09	NO	NA	GG	NA	GG	NA	GG	NA	CC	NA	GG	NA	CC	NA	GG	NA	Fail	NA	AA	NA	GG	-0.122049	-13.3849	-8.52927	-4.32566	-17.5885	-26.6477	Parental_Atr	4.20361	0	0	-0.122049
RI15Z09	Arizona	AZ	Taq384_01_O_04	NO	NA	GG	NA	GG	NA	GG	NA	CC	NA	GG	NA	CC	NA	GG	NA	CC	NA	AA	NA	GG	-0.122049	-13.3849	-8.52927	-4.32566	-17.5885	-26.6477	Parental_Atr	4.20361	0	0	-0.122049
RA26Z48	British Columbia - Interior	BC	Taq384_02_I_03	NO	NA	GA	NA	AA	NA	Fail	NA	AA	NA	AA	NA	CT	NA	GG	NA	CT	NA	AA	NA	GG	-1233.44	-741.734	-9.89045	-742.829	-9.22695	-10.9201	Backcross_Lain	0.663499	0.684211	0.315789	-8.94771
QJ06Z25	British Columbia - Interior	BC	Taq384_01_H_09	NO	NA	GG	NA	Fail	NA	GG	NA	CA	NA	GG	NA	CC	NA	GG	NA	CC	NA	AA	NA	GA	-490.611	-10.6842	-8.06979	-5.25248	-14.5644	-22.5607	Backcross_Atr	2.81732	0.15	0.3	-4.79931
QH10Z03	British Columbia - Interior	BC	Taq384_02_O_04	NO	NA	GG	NA	Fail	NA	GG	NA	AA	NA	GG	NA	CC	NA	GG	NA	CC	NA	AA	NA	GG	-246.754	-257.138	-9.01159	-249.928	-15.8372	-22.6628	F2_hyb	6.8256	0.13	0	-3.42753
QH10Z35	British Columbia - Interior	BC	Taq384_02_H_012	NO	NA	GG	NA	GG	NA	GG	NA	CC	NA	GG	NA	CC	NA	AA	NA	CC	NA	AA	NA	GG	-247.27	-258.489	-9.85586	-250.507	-17.498	-25.1401	F2_hyb	7.64213	0.12	0	-3.95276
QJ06Z26	British Columbia - Interior	BC	Taq384_01_H_016	NO	NA	GG	NA	GG	NA	GG	NA	CC	NA	GG	NA	CC	NA	AA	NA	Fail	NA	AA	NA	GG	-247.27	-258.489	-9.85586	-250.507	-17.498	-25.1401	F2_hyb	7.64213	0.12	0	-3.95276
RC16Z08	British Columbia - Interior	BC	Taq384_01_K_04	NO	NA	GG	NA	GG	NA	GG	NA	CC	NA	GG	NA	CC	NA	GA	NA	Fail	NA	AA	NA	Fail	-245.362	-11.5224	-7.68348	-4.58099	-15.101	-22.9834	Backcross_Atr	3.10249	0.08	0.16	-3.24965
QE06Z01	British Columbia - Interior	BC	Taq384_02_P_013	NO	FailGBS	GG	GA	GA	FailGBS	GG	CC	CC	FailGBS	GG	FailGBS	CC	GG	GG	CC	CC	AA	AA	GG	GG	-245.363	-11.7992	-8.17946	-4.66899	-15.8672	-24.3689	Backcross_Atr	3.51046	0.075	0.15	-3.13485
QF01Z05	British Columbia - Interior	BC	Taq384_01_C_015	NO	NA	GG	NA	GG	NA	GG	NA	CA	NA	GG	NA	CC	NA	GG	NA	CC	NA	AA	NA	GG	-245.359	-12.2862	-8.34695	-4.83648	-16.3075	-24.8559	Backcross_Atr	3.51046	0.075	0.15	-3.24982
QF01Z15	British Columbia - Interior	BC	Taq384_02_O_06	NO	NA	GA	NA	GG	NA	GG	NA	CC	NA	GG	NA	CC	NA	GG	NA	CC	NA	AA	NA	GG	-245.378	-10.9425	-7.99646	-4.486	-15.0747	-23.5122	Backcross_Atr	3.51046	0.075	0.15	-3.01636
QF01Z27	British Columbia - Interior	BC	Taq384_02_C_016	NO	NA	GG	NA	GG	NA	GG	NA	CC	NA	GG	NA	CC	NA	GA	NA	CC	NA	AA	NA	GG	-245.362	-12.6311	-8.49942	-4.98895	-16.6176	-25.2007	Backcross_Atr	3.51046	0.075	0.15	-3.35956
QH10Z11	British Columbia - Interior	BC	Taq384_01_N_015	NO	NA	GA	NA	GG	NA	GG	NA	CC	NA	GG	NA	CC	NA	GG	NA	CC	NA	AA	NA	GG	-245.378	-10.9425	-7.99646	-4.486	-15.0747	-23.5122	Backcross_Atr	3.51046	0.075	0.15	-3.01636
QH10Z12	British Columbia - Interior	BC	Taq384_01_P_05	NO	NA	Fail	NA	GG	NA	GG	NA	CC	NA	GA	NA	CC	NA	GG	NA	CC	NA	AA	NA	GG	-245.359	-12.2862	-8.34695	-4.83648	-16.3075	-24.8559	Backcross_Atr	3.51046	0.075	0.15	-3.24982
QH10Z23	British Columbia - Interior	BC	Taq384_02_F_07	NO	NA	GG	NA	GG	NA	GG	NA	CC	NA	GG	NA	CC	NA	GG	NA	CC	NA	GA	NA	GA	-245.363	-12.6767	-8.52178	-5.01132	-16.6586	-25.2463	Backcross_Atr	3.51046	0.075	0.15	-3.37604
QH10Z25	British Columbia - Interior	BC	Taq384_01_P_013	NO	NA	GG	NA	GG	NA	GG	NA	CA	NA	GG	NA	CC	NA	GG	NA	CC	NA	AA	NA	GG	-245.359	-12.2862	-8.34695	-4.83648	-16.3075	-24.8559	Backcross_Atr	3.51046	0.075	0.15	-3.24982
QH10Z32	British Columbia - Interior	BC	Taq384_01_A_05	NO	NA	GG	NA	GA	NA	GG	NA	CC	NA	GG	NA	CC	NA	GG	NA	CC	NA	AA	NA	GG	-245.363	-11.7992	-8.17946	-4.66899	-15.8672	-24.3689	Backcross_Atr	3.51046	0.075	0.15	-3.13485
RA26Z13	British Columbia - Interior	BC	Taq384_02_B_011	NO	NA	GG	NA	GG	NA	GG	NA	CC	NA	GG	NA	CC	NA	GA	NA	CC	NA	AA	NA	GG	-245.362	-12.6311	-8.49942	-4.98895	-16.6176	-25.2007	Backcross_Atr	3.51046	0.075	0.15	-3.35956
RA26Z28	British Columbia - Interior	BC	Taq384_01_J_016	NO	NA	GG	NA	GG	NA	GG	NA	CC	NA	GG	NA	CC	NA	GG	NA	CC	NA	GA	NA	GG	-245.363	-12.6767	-8.52178	-5.01132	-16.6586	-25.2463	Backcross_Atr	3.51046	0.075	0.15	-3.37604
RA26Z42	British Columbia - Interior	BC	Taq384_01_O_012	NO	NA	GG	NA	Fail	NA	GG	NA	CC	NA	GA	NA	CC	NA	GG	NA	CC	NA	AA	NA	GG	-245.359	-12.2862	-8.34695	-4.83648	-16.3075	-24.8559	Backcross_Atr	3.51046	0.075	0.15	-3.24982
RA26Z54	British Columbia - Interior	BC	Taq384_02_F_03	NO	NA	GG	NA	GG	NA	GG	NA	CC	NA	GG	NA	CC	NA	GG	NA	CC	NA	GA	NA	GG	-245.363	-12.6767	-8.52178	-5.01132	-16.6586	-25.2463	Backcross_Atr	3.51046	0.075	0.15	-3.37604
QF01Z23	British Columbia - Interior	BC	Taq384_01_J_08	NO	NA	GG	NA	GG	NA	GG	NA	CC	NA	GG	NA	CC	NA	GA	NA	CC	NA	AA	NA	GG	-245.362	-12.6311	-8.49942	-4.98895	-16.6176	-25.2007	Backcross_Atr	3.51046	0.07	0.14	-3.36112
RA26Z50	British Columbia - Interior	BC	Taq384_01_D_05	NO	NA	GG	NA	GA	NA	GG	NA	CC	NA	GG	NA	CC	NA	GG	NA	CC	NA	AA	NA	GG	-245.363	-11.7992	-8.17946	-4.66899	-15.8672	-24.3689	Backcross_Atr	3.51046	0.07	0.14	-3.13831
QF01Z10	British Columbia - Interior	BC	Taq384_01_I_02 ,Taq384_02_I_02	REF	GG	GG	GG	GG	GG	GG	CA	CA	GG	GG	CC	CC	GG	GG	CC	CC	AA	AA	GG	GG	-245.359	-12.2862	-8.34695	-4.83648	-16.3075	-24.8559	Backcross_Atr	3.51046	0.065	0.13	-3.26037
QF01Z11	British Columbia - Interior	BC	Taq384_01_A_013	NO	GG	GG	GG	GG	GG	GG	CA	CA	GG	GG	CC	CC	GG	GG	CC	CC	AA	AA	GG	GG	-245.359	-12.2862	-8.34695	-4.83648	-16.3075	-24.8559	Backcross_Atr	3.51046	0.065	0.13	-3.26037
RA26Z31	British Columbia - Interior	BC	Taq384_01_K_014	NO	NA	GG	NA	GG	NA	GG	NA	CC	NA	GG	NA	CC	NA	GA	NA	CC	NA	AA	NA	GG	-245.362	-12.6311	-8.49942	-4.98895	-16.6176	-25.2007	Backcross_Atr	3.51046	0.06	0.12	-3.38215
RH25Z01	British Columbia - Interior	BC	Taq384_01_L_011	NO	NA	GG	NA	GG	NA	GG	NA	CC	NA	GG	NA	CT	NA	GG	NA	CC	NA	AA	NA	GG	-3.32072	-13.2073	-8.78058	-5.21897	-17.142	-25.7942	Parental_Atr	1.89825	0.04	0.08	-3.12537
RA26Z40	British Columbia - Interior	BC	Taq384_02_A_05	NO	NA	GG	NA	GG	NA	GG	NA	CC	NA	GA	NA	Fail	NA	Fail	NA	CC	NA	AA	NA	GG	-2.60696	-11.1638	-7.44653	-4.28217	-14.7763	-22.6386	Parental_Atr	1.67521	0.03	0.06	-2.51783
ND26Z01	British Columbia - Interior	BC	Taq384_02_E_05	NO	NA	GG	NA	GG	NA	GG	NA	CC	NA	GA	NA	Fail	NA	GG	NA	CC	NA	AA	NA	GG	-2.60696	-12.2724	-8.26246	-4.69014	-16.2929	-24.8559	Parental_Atr	2.08318	0	0	-2.60696
PF20Z01	British Columbia - Interior	BC	Taq384_02_B_010	NO	GG	GG	GG	GG	GG	GG	CC	CC	GG	GG	CC	CC	GG	GG	FailGBS	CC	AA	AA	FailGBS	GG	-0.122049	-13.3849	-8.52927	-4.32566	-17.5885	-26.6477	Parental_Atr	4.20361	0	0	-0.122049
QF01Z01	British Columbia - Interior	BC	Taq384_01_D_03	NO	GG	GG	GG	GG	GG	GG	CC	CC	GG	GG	CC	CC	GG	GG	CC	CC	AA	AA	GG	GG	-0.122049	-13.3849	-8.52927	-4.32566	-17.5885	-26.6477	Parental_Atr	4.20361	0	0	-0.122049
QF01Z02	British Columbia - Interior	BC	Taq384_01_L_013	NO	GG	GG	GG	GG	GG	GG	FailGBS	CC	FailGBS	GG	FailGBS	CC	GG	GG	CC	CC	AA	AA	FailGBS	GG	-0.122049	-13.3849	-8.52927	-4.32566	-17.5885	-26.6477	Parental_Atr	4.20361	0	0	-0.122049
QF01Z03	British Columbia - Interior	BC	Taq384_01_B_010	NO	GG	GG	GG	GG	GG	GG	CC	CC	GG	GG	CC	CC	GG	GG	FailGBS	CC	FailGBS	AA	GG	GG	-0.122049	-13.3849	-8.52927	-4.32566	-17.5885	-26.6477	Parental_Atr	4.20361	0	0	-0.122049
QF01Z04	British Columbia - Interior	BC	Taq384_02_G_04	NO	NA	GG	NA	GG	NA	GG	NA	CC	NA	GG	NA	CC	NA	GG	NA	CC	NA	AA	NA	GG	-0.122049	-13.3849	-8.52927	-4.32566	-17.5885	-26.6477	Parental_Atr	4.20361	0	0	-0.122049
QF01Z06	British Columbia - Interior	BC	Taq384_02_P_012	NO	NA	GG	NA	GG	NA	GG	NA	CC	NA	GG	NA	CC	NA	GG	NA	Fail	NA	AA	NA	GG	-0.122049	-13.3849	-8.52927	-4.32566	-17.5885	-26.6477	Parental_Atr	4.20361	0	0	-0.122049
QF01Z07	British Columbia - Interior	BC	Taq384_01_K_013	NO	NA	GG	NA	GG	NA	GG	NA	CC	NA	GG	NA	CC	NA	GG	NA	CC	NA	AA	NA	GG	-0.122049	-13.3849	-8.52927	-4.32566	-17.5885	-26.6477	Parental_Atr	4.20361	0	0	-0.122049
QF01Z08	British Columbia - Interior	BC	Taq384_02_I_08	NO	NA	GG	NA	GG	NA	GG	NA	CC	NA	GG	NA	CC	NA	GG	NA	CC	NA	AA	NA	GG	-0.122049	-13.3849	-8.52927	-4.32566	-17.5885	-26.6477	Parental_Atr	4.20361	0	0	-0.122049
QF01Z09	British Columbia - Interior	BC	Taq384_02_H_04	NO	NA	GG	NA	GG	NA	GG	NA	CC	NA	GG	NA	CC	NA	GG	NA	CC	NA	AA	NA	GG	-0.122049	-13.3849	-8.52927	-4.32566	-17.5885	-26.6477	Parental_Atr	4.20361	0	0	-0.122049
QF01Z12	British Columbia - Interior	BC	Taq384_01_E_07	NO	GG	GG	GG	GG	GG	GG	CC	CC	GG	GG	CC	CC	GG	GG	CC	CC	AA	AA	GG	GG	-0.122049	-13.3849	-8.52927	-4.32566	-17.5885	-26.6477	Parental_Atr	4.20361	0	0	-0.122049
QF01Z13	British Columbia - Interior	BC	Taq384_02_L_03	NO	GG	GG	GG	GG	GG	GG	CC	CC	GG	GG	CC	CC	GG	GG	CC	CC	FailGBS	AA	GG	GG	-0.122049	-13.3849	-8.52927	-4.32566	-17.5885	-26.6477	Parental_Atr	4.20361	0	0	-0.122049
QF01Z14	British Columbia - Interior	BC	Taq384_01_B_09	NO	GG	GG	GG	GG	GG	GG	CC	CC	GG	GG	CC	CC	GG	GG	CC	CC	AA	AA	GG	GG	-0.122049	-13.3849	-8.52927	-4.32566	-17.5885	-26.6477	Parental_Atr	4.20361	0	0	-0.122049
QF01Z16	British Columbia - Interior	BC	Taq384_02_P_011	NO	GG	GG	GG	GG	GG	GG	CC	CC	GG	GG	CC	CC	GG	GG	CC	CC	AA	AA	GG	GG	-0.122049	-13.3849	-8.52927	-4.32566	-17.5885	-26.6477	Parental_Atr	4.20361	0	0	-0.122049
QF01Z17	British Columbia - Interior	BC	Taq384_02_I_014	NO	NA	GG	NA	GG	NA	Fail	NA	CC	NA	GG	NA	CC	NA	GG	NA	CC	NA	AA	NA	GG	-0.122049	-13.3849	-8.52927	-4.32566	-17.5885	-26.6477	Parental_Atr	4.20361	0	0	-0.122049
QF01Z18	British Columbia - Interior	BC	Taq384_02_C_015	NO	NA	GG	NA	GG	NA	GG	NA	CC	NA	GG	NA	CC	NA	GG	NA	CC	NA	AA	NA	GG	-0.122049	-13.3849	-8.52927	-4.32566	-17.5885	-26.6477	Parental_Atr	4.20361	0	0	-0.122049
QF01Z19	British Columbia - Interior	BC	Taq384_01_P_010	NO	NA	GG	NA	GG	NA	GG	NA	CC	NA	GG	NA	CC	NA	GG	NA	CC	NA	AA	NA	GG	-0.122049	-13.3849	-8.52927	-4.32566	-17.5885	-26.6477	Parental_Atr	4.20361	0	0	-0.122049
QF01Z20	British Columbia - Interior	BC	Taq384_01_J_09	NO	FailGBS	GG	GG	GG	FailGBS	GG	FailGBS	CC	FailGBS	GG	FailGBS	CC	GG	GG	FailGBS	CC	FailGBS	AA	FailGBS	GG	-0.122049	-13.3849	-8.52927	-4.32566	-17.5885	-26.6477	Parental_Atr	4.20361	0	0	-0.122049
QF01Z21	British Columbia - Interior	BC	Taq384_02_B_03	NO	NA	GG	NA	GG	NA	GG	NA	CC	NA	GG	NA	CC	NA	GG	NA	CC	NA	AA	NA	Fail	-0.122049	-13.3849	-8.52927	-4.32566	-17.5885	-26.6477	Parental_Atr	4.20361	0	0	-0.122049
QF01Z22	British Columbia - Interior	BC	Taq384_02_K_05	NO	GG	GG	GG	GG	GG	GG	CC	CC	FailGBS	GG	CC	Fail	GG	GG	CC	CC	AA	AA	GG	GG	-0.122049	-13.3849	-8.52927	-4.32566	-17.5885	-26.6477	Parental_Atr	4.20361	0	0	-0.122049
QF01Z24	British Columbia - Interior	BC	Taq384_02_J_09	NO	NA	GG	NA	GG	NA	GG	NA	CC	NA	GG	NA	CC	NA	GG	NA	CC	NA	AA	NA	GG	-0.122049	-13.3849	-8.52927	-4.32566	-17.5885	-26.6477	Parental_Atr	4.20361	0	0	-0.122049
QF01Z25	British Columbia - Interior	BC	Taq384_01_H_010	NO	NA	GG	NA	GG	NA	GG	NA	CC	NA	GG	NA	CC	NA	GG	NA	CC	NA	AA	NA	GA	-0.122049	-13.3849	-8.52927	-4.32566	-17.5885	-26.6477	Parental_Atr	4.20361	0	0	-0.122049
QF01Z26	British Columbia - Interior	BC	Taq384_02_G_08	NO	FailGBS	GG	GG	GG	GG	GG	CC	CC	GG	GG	CC	CC	GG	GG	CC	CC	AA	AA	GG	GG	-0.122049	-13.3849	-8.52927	-4.32566	-17.5885	-26.6477	Parental_Atr	4.20361	0	0	-0.122049
QF01Z28	British Columbia - Interior	BC	Taq384_02_L_010	NO	FailGBS	GG	GG	GG	FailGBS	GG	FailGBS	CC	FailGBS	GG	FailGBS	CC	GG	GG	FailGBS	CC	FailGBS	AA	GG	GG	-0.122049	-13.3849	-8.52927	-4.32566	-17.5885	-26.6477	Parental_Atr	4.20361	0	0	-0.122049
QF01Z29	British Columbia - Interior	BC	Taq384_01_L_03	NO	GG	GG	GG	GG	GG	GG	CC	CC	GG	GG	CC	CC	GG	GG	CC	CC	AA	AA	GG	GG	-0.122049	-13.3849	-8.52927	-4.32566	-17.5885	-26.6477	Parental_Atr	4.20361	0	0	-0.122049
QH10Z01	British Columbia - Interior	BC	Taq384_01_M_05	NO	NA	GG	NA	GG	NA	GG	NA	CC	NA	GG	NA	CC	NA	GG	NA	CC	NA	AA	NA	GG	-0.122049	-13.3849	-8.52927	-4.32566	-17.5885	-26.6477	Parental_Atr	4.20361	0	0	-0.122049
QH10Z02	British Columbia - Interior	BC	Taq384_02_N_013	NO	NA	GG	NA	GG	NA	GG	NA	CC	NA	GG	NA	CC	NA	GG	NA	CC	NA	AA	NA	GG	-0.122049	-13.3849	-8.52927	-4.32566	-17.5885	-26.6477	Parental_Atr	4.20361	0	0	-0.122049
QH10Z09	British Columbia - Interior	BC	Taq384_01_K_03	NO	NA	GG	NA	GG	NA	GG	NA	CC	NA	GG	NA	CC	NA	GG	NA	CC	NA	AA	NA	Fail	-0.122049	-13.3849	-8.52927	-4.32566	-17.5885	-26.6477	Parental_Atr	4.20361	0	0	-0.122049
QH10Z13	British Columbia - Interior	BC	Taq384_01_K_06	NO	NA	GG	NA	GG	NA	GG	NA	CC	NA	GG	NA	CC	NA	GG	NA	CC	NA	AA	NA	GG	-0.122049	-13.3849	-8.52927	-4.32566	-17.5885	-26.6477	Parental_Atr	4.20361	0	0	-0.122049
QH10Z15	British Columbia - Interior	BC	Taq384_01_H_08	NO	NA	GG	NA	GG	NA	GG	NA	CC	NA	GG	NA	CC	NA	GG	NA	CC	NA	AA	NA	GG	-0.122049	-13.3849	-8.52927	-4.32566	-17.5885	-26.6477	Parental_Atr	4.20361	0	0	-0.122049
QH10Z16	British Columbia - Interior	BC	Taq384_01_A_06	NO	NA	GG	NA	GG	NA	GG	NA	CC	NA	GG	NA	CC	NA	GG	NA	CC	NA	AA	NA	GG	-0.122049	-13.3849	-8.52927	-4.32566	-17.5885	-26.6477	Parental_Atr	4.20361	0	0	-0.122049
QH10Z17	British Columbia - Interior	BC	Taq384_02_O_011	NO	NA	GG	NA	GG	NA	GG	NA	CC	NA	GG	NA	CC	NA	GG	NA	Fail	NA	AA	NA	GG	-0.122049	-13.3849	-8.52927	-4.32566	-17.5885	-26.6477	Parental_Atr	4.20361	0	0	-0.122049
QH10Z19	British Columbia - Interior	BC	Taq384_01_I_011	NO	NA	GG	NA	Fail	NA	GG	NA	CC	NA	GG	NA	CC	NA	GG	NA	CC	NA	AA	NA	Fail	-0.122049	-12.2762	-7.71333	-3.91769	-16.0718	-24.4303	Parental_Atr	3.79564	0	0	-0.122049
QH10Z20	British Columbia - Interior	BC	Taq384_02_K_010	NO	NA	GG	NA	GG	NA	GG	NA	CC	NA	GG	NA	CC	NA	GG	NA	CC	NA	AA	NA	GG	-0.122049	-13.3849	-8.52927	-4.32566	-17.5885	-26.6477	Parental_Atr	4.20361	0	0	-0.122049
QH10Z22	British Columbia - Interior	BC	Taq384_01_B_04	NO	NA	GG	NA	Fail	NA	GG	NA	CC	NA	GG	NA	CC	NA	GG	NA	CC	NA	AA	NA	GG	-0.122049	-13.3849	-8.52927	-4.32566	-17.5885	-26.6477	Parental_Atr	4.20361	0	0	-0.122049
QH10Z29	British Columbia - Interior	BC	Taq384_02_J_015	NO	NA	GG	NA	GG	NA	GG	NA	CC	NA	GG	NA	CC	NA	GG	NA	CC	NA	AA	NA	GG	-0.122049	-13.3849	-8.52927	-4.32566	-17.5885	-26.6477	Parental_Atr	4.20361	0	0	-0.122049
QH10Z30	British Columbia - Interior	BC	Taq384_01_M_07	NO	NA	GG	NA	GG	NA	GG	NA	CC	NA	GG	NA	CC	NA	GG	NA	CC	NA	AA	NA	GG	-0.122049	-13.3849	-8.52927	-4.32566	-17.5885	-26.6477	Parental_Atr	4.20361	0	0	-0.122049
QH10Z31	British Columbia - Interior	BC	Taq384_02_I_07	NO	NA	GG	NA	GG	NA	GG	NA	CC	NA	GG	NA	CC	NA	GG	NA	CC	NA	AA	NA	GG	-0.122049	-13.3849	-8.52927	-4.32566	-17.5885	-26.6477	Parental_Atr	4.20361	0	0	-0.122049
QH10Z33	British Columbia - Interior	BC	Taq384_01_E_09	NO	NA	GG	NA	GG	NA	GG	NA	CC	NA	GG	NA	CC	NA	GG	NA	CC	NA	AA	NA	GG	-0.122049	-13.3849	-8.52927	-4.32566	-17.5885	-26.6477	Parental_Atr	4.20361	0	0	-0.122049
QH10Z40	British Columbia - Interior	BC	Taq384_01_E_011	NO	NA	GG	NA	GG	NA	GG	NA	CC	NA	GG	NA	CC	NA	GG	NA	CC	NA	AA	NA	GG	-0.122049	-13.3849	-8.52927	-4.32566	-17.5885	-26.6477	Parental_Atr	4.20361	0	0	-0.122049
QH10Z42	British Columbia - Interior	BC	Taq384_02_J_010	NO	NA	GG	NA	GG	NA	Fail	NA	CC	NA	GG	NA	CC	NA	GG	NA	CC	NA	AA	NA	GG	-0.122049	-13.3849	-8.52927	-4.32566	-17.5885	-26.6477	Parental_Atr	4.20361	0	0	-0.122049
QH10Z43	British Columbia - Interior	BC	Taq384_01_D_04	NO	NA	GG	NA	Fail	NA	GG	NA	CC	NA	GG	NA	CC	NA	GG	NA	CC	NA	AA	NA	GG	-0.122049	-13.3849	-8.52927	-4.32566	-17.5885	-26.6477	Parental_Atr	4.20361	0	0	-0.122049
QH10Z44	British Columbia - Interior	BC	Taq384_01_J_07	NO	NA	GG	NA	Fail	NA	GG	NA	CC	NA	GG	NA	CC	NA	GG	NA	CC	NA	AA	NA	GG	-0.122049	-13.3849	-8.52927	-4.32566	-17.5885	-26.6477	Parental_Atr	4.20361	0	0	-0.122049
QH10Z45	British Columbia - Interior	BC	Taq384_01_L_05	NO	NA	GG	NA	GG	NA	GG	NA	CC	NA	GG	NA	CC	NA	GG	NA	CC	NA	AA	NA	GG	-0.122049	-13.3849	-8.52927	-4.32566	-17.5885	-26.6477	Parental_Atr	4.20361	0	0	-0.122049
RA26Z01	British Columbia - Interior	BC	Taq384_02_D_06	NO	NA	GG	NA	GG	NA	GG	NA	CC	NA	GG	NA	CC	NA	GG	NA	CC	NA	AA	NA	GG	-0.122049	-13.3849	-8.52927	-4.32566	-17.5885	-26.6477	Parental_Atr	4.20361	0	0	-0.122049
RA26Z02	British Columbia - Interior	BC	Taq384_02_M_04	NO	NA	GG	NA	GG	NA	GG	NA	CC	NA	GG	NA	CC	NA	GG	NA	CC	NA	AA	NA	GG	-0.122049	-13.3849	-8.52927	-4.32566	-17.5885	-26.6477	Parental_Atr	4.20361	0	0	-0.122049
RA26Z03	British Columbia - Interior	BC	Taq384_02_O_07	NO	NA	GG	NA	GG	NA	GG	NA	CC	NA	GG	NA	CC	NA	GG	NA	CC	NA	AA	NA	GG	-0.122049	-13.3849	-8.52927	-4.32566	-17.5885	-26.6477	Parental_Atr	4.20361	0	0	-0.122049
RA26Z04	British Columbia - Interior	BC	Taq384_01_L_014	NO	NA	GG	NA	GG	NA	GG	NA	CC	NA	GG	NA	CC	NA	GG	NA	CC	NA	AA	NA	GG	-0.122049	-13.3849	-8.52927	-4.32566	-17.5885	-26.6477	Parental_Atr	4.20361	0	0	-0.122049
RA26Z07	British Columbia - Interior	BC	Taq384_01_I_015	NO	NA	GG	NA	GG	NA	GG	NA	CC	NA	GG	NA	CC	NA	GG	NA	CC	NA	AA	NA	GG	-0.122049	-13.3849	-8.52927	-4.32566	-17.5885	-26.6477	Parental_Atr	4.20361	0	0	-0.122049
RA26Z09	British Columbia - Interior	BC	Taq384_01_B_07	NO	NA	GG	NA	GG	NA	GG	NA	CC	NA	GG	NA	CC	NA	GG	NA	CC	NA	AA	NA	GG	-0.122049	-13.3849	-8.52927	-4.32566	-17.5885	-26.6477	Parental_Atr	4.20361	0	0	-0.122049
RA26Z14	British Columbia - Interior	BC	Taq384_02_N_09	NO	NA	GG	NA	GG	NA	GG	NA	CC	NA	GG	NA	CC	NA	GG	NA	CC	NA	AA	NA	GG	-0.122049	-13.3849	-8.52927	-4.32566	-17.5885	-26.6477	Parental_Atr	4.20361	0	0	-0.122049
RA26Z21	British Columbia - Interior	BC	Taq384_02_G_012	NO	NA	GG	NA	GG	NA	GG	NA	CC	NA	GG	NA	CC	NA	GG	NA	CC	NA	AA	NA	GG	-0.122049	-13.3849	-8.52927	-4.32566	-17.5885	-26.6477	Parental_Atr	4.20361	0	0	-0.122049
RA26Z22	British Columbia - Interior	BC	Taq384_02_A_011	NO	NA	GG	NA	GG	NA	GG	NA	CC	NA	GG	NA	CC	NA	GG	NA	CC	NA	AA	NA	GG	-0.122049	-13.3849	-8.52927	-4.32566	-17.5885	-26.6477	Parental_Atr	4.20361	0	0	-0.122049
RA26Z23	British Columbia - Interior	BC	Taq384_02_F_014	NO	NA	GG	NA	GG	NA	GG	NA	CC	NA	GG	NA	CC	NA	GG	NA	CC	NA	AA	NA	GG	-0.122049	-13.3849	-8.52927	-4.32566	-17.5885	-26.6477	Parental_Atr	4.20361	0	0	-0.122049
RA26Z24	British Columbia - Interior	BC	Taq384_01_F_05	NO	NA	GG	NA	GG	NA	GG	NA	CC	NA	GG	NA	Fail	NA	GG	NA	CC	NA	AA	NA	GG	-0.122049	-13.3849	-8.52927	-4.32566	-17.5885	-26.6477	Parental_Atr	4.20361	0	0	-0.122049
RA26Z25	British Columbia - Interior	BC	Taq384_01_G_04	NO	NA	GG	NA	GG	NA	GG	NA	CC	NA	GG	NA	CC	NA	GG	NA	CC	NA	AA	NA	GG	-0.122049	-13.3849	-8.52927	-4.32566	-17.5885	-26.6477	Parental_Atr	4.20361	0	0	-0.122049
RA26Z26	British Columbia - Interior	BC	Taq384_01_N_06	NO	NA	GG	NA	GG	NA	GG	NA	CC	NA	GG	NA	CC	NA	GG	NA	CC	NA	AA	NA	GG	-0.122049	-13.3849	-8.52927	-4.32566	-17.5885	-26.6477	Parental_Atr	4.20361	0	0	-0.122049
RA26Z27	British Columbia - Interior	BC	Taq384_01_G_010	NO	NA	GG	NA	GG	NA	GG	NA	CC	NA	GG	NA	CC	NA	GG	NA	CC	NA	AA	NA	GG	-0.122049	-13.3849	-8.52927	-4.32566	-17.5885	-26.6477	Parental_Atr	4.20361	0	0	-0.122049
RA26Z29	British Columbia - Interior	BC	Taq384_02_P_07	NO	NA	GG	NA	GG	NA	GG	NA	CC	NA	GG	NA	CC	NA	Fail	NA	CC	NA	AA	NA	GG	-0.122049	-13.3849	-8.52927	-4.32566	-17.5885	-26.6477	Parental_Atr	4.20361	0	0	-0.122049
RA26Z30	British Columbia - Interior	BC	Taq384_02_N_010	NO	NA	GG	NA	GG	NA	GG	NA	CC	NA	GG	NA	CC	NA	GG	NA	CC	NA	AA	NA	GG	-0.122049	-13.3849	-8.52927	-4.32566	-17.5885	-26.6477	Parental_Atr	4.20361	0	0	-0.122049
RA26Z32	British Columbia - Interior	BC	Taq384_01_B_015	NO	NA	GG	NA	GG	NA	GG	NA	CC	NA	GG	NA	CC	NA	GG	NA	CC	NA	AA	NA	GG	-0.122049	-13.3849	-8.52927	-4.32566	-17.5885	-26.6477	Parental_Atr	4.20361	0	0	-0.122049
RA26Z33	British Columbia - Interior	BC	Taq384_02_L_05	NO	NA	GG	NA	GG	NA	GG	NA	CC	NA	GG	NA	CC	NA	GG	NA	CC	NA	AA	NA	GG	-0.122049	-13.3849	-8.52927	-4.32566	-17.5885	-26.6477	Parental_Atr	4.20361	0	0	-0.122049
RA26Z34	British Columbia - Interior	BC	Taq384_01_C_05	NO	NA	GG	NA	GG	NA	GG	NA	CC	NA	GG	NA	CC	NA	GG	NA	CC	NA	AA	NA	GG	-0.122049	-13.3849	-8.52927	-4.32566	-17.5885	-26.6477	Parental_Atr	4.20361	0	0	-0.122049
RA26Z35	British Columbia - Interior	BC	Taq384_02_L_04	NO	NA	GG	NA	GG	NA	GG	NA	CC	NA	GG	NA	CC	NA	GG	NA	CC	NA	AA	NA	GG	-0.122049	-13.3849	-8.52927	-4.32566	-17.5885	-26.6477	Parental_Atr	4.20361	0	0	-0.122049
RA26Z36	British Columbia - Interior	BC	Taq384_01_H_011	NO	NA	GG	NA	GG	NA	GG	NA	CC	NA	GG	NA	CC	NA	GG	NA	CC	NA	AA	NA	GG	-0.122049	-13.3849	-8.52927	-4.32566	-17.5885	-26.6477	Parental_Atr	4.20361	0	0	-0.122049
RA26Z37	British Columbia - Interior	BC	Taq384_02_I_011	NO	NA	GG	NA	GG	NA	GG	NA	CC	NA	GG	NA	CC	NA	GG	NA	CC	NA	AA	NA	GG	-0.122049	-13.3849	-8.52927	-4.32566	-17.5885	-26.6477	Parental_Atr	4.20361	0	0	-0.122049
RA26Z38	British Columbia - Interior	BC	Taq384_01_K_09	NO	NA	GG	NA	GG	NA	GG	NA	CC	NA	GG	NA	CC	NA	GG	NA	Fail	NA	AA	NA	GG	-0.122049	-13.3849	-8.52927	-4.32566	-17.5885	-26.6477	Parental_Atr	4.20361	0	0	-0.122049
RA26Z39	British Columbia - Interior	BC	Taq384_02_D_015	NO	NA	GG	NA	GG	NA	GG	NA	CC	NA	GG	NA	CC	NA	GG	NA	CC	NA	AA	NA	GG	-0.122049	-13.3849	-8.52927	-4.32566	-17.5885	-26.6477	Parental_Atr	4.20361	0	0	-0.122049
RA26Z41	British Columbia - Interior	BC	Taq384_02_E_06	NO	NA	GG	NA	GG	NA	GG	NA	CC	NA	GG	NA	CC	NA	GG	NA	CC	NA	AA	NA	GG	-0.122049	-13.3849	-8.52927	-4.32566	-17.5885	-26.6477	Parental_Atr	4.20361	0	0	-0.122049
RA26Z43	British Columbia - Interior	BC	Taq384_01_I_05	NO	NA	GG	NA	Fail	NA	GG	NA	CC	NA	GG	NA	CC	NA	GG	NA	CC	NA	AA	NA	GG	-0.122049	-13.3849	-8.52927	-4.32566	-17.5885	-26.6477	Parental_Atr	4.20361	0	0	-0.122049
RA26Z44	British Columbia - Interior	BC	Taq384_01_C_016	NO	NA	GG	NA	GG	NA	GG	NA	CC	NA	GG	NA	CC	NA	GG	NA	CC	NA	AA	NA	GG	-0.122049	-13.3849	-8.52927	-4.32566	-17.5885	-26.6477	Parental_Atr	4.20361	0	0	-0.122049
RA26Z45	British Columbia - Interior	BC	Taq384_02_E_016	NO	NA	GG	NA	GG	NA	GG	NA	CC	NA	GG	NA	CC	NA	GG	NA	CC	NA	AA	NA	GG	-0.122049	-13.3849	-8.52927	-4.32566	-17.5885	-26.6477	Parental_Atr	4.20361	0	0	-0.122049
RA26Z46	British Columbia - Interior	BC	Taq384_02_G_013	NO	NA	GG	NA	GG	NA	GG	NA	CC	NA	GG	NA	CC	NA	GG	NA	Fail	NA	AA	NA	GG	-0.122049	-13.3849	-8.52927	-4.32566	-17.5885	-26.6477	Parental_Atr	4.20361	0	0	-0.122049
RA26Z47	British Columbia - Interior	BC	Taq384_02_L_08	NO	NA	GG	NA	GG	NA	GG	NA	CC	NA	GG	NA	CC	NA	GG	NA	CC	NA	AA	NA	GG	-0.122049	-13.3849	-8.52927	-4.32566	-17.5885	-26.6477	Parental_Atr	4.20361	0	0	-0.122049
RA26Z49	British Columbia - Interior	BC	Taq384_01_K_015	NO	NA	GG	NA	GG	NA	GG	NA	CC	NA	GG	NA	CC	NA	GG	NA	CC	NA	AA	NA	GG	-0.122049	-13.3849	-8.52927	-4.32566	-17.5885	-26.6477	Parental_Atr	4.20361	0	0	-0.122049
RA26Z52	British Columbia - Interior	BC	Taq384_02_N_05	NO	NA	GG	NA	GG	NA	GG	NA	CC	NA	GG	NA	CC	NA	GG	NA	CC	NA	AA	NA	GG	-0.122049	-13.3849	-8.52927	-4.32566	-17.5885	-26.6477	Parental_Atr	4.20361	0	0	-0.122049
RA26Z53	British Columbia - Interior	BC	Taq384_01_L_04	NO	NA	GG	NA	GG	NA	GG	NA	CC	NA	GG	NA	CC	NA	GG	NA	CC	NA	AA	NA	GG	-0.122049	-13.3849	-8.52927	-4.32566	-17.5885	-26.6477	Parental_Atr	4.20361	0	0	-0.122049
RA26Z58	British Columbia - Interior	BC	Taq384_02_D_05	NO	NA	GG	NA	GG	NA	GG	NA	CC	NA	GG	NA	CC	NA	GG	NA	CC	NA	AA	NA	GG	-0.122049	-13.3849	-8.52927	-4.32566	-17.5885	-26.6477	Parental_Atr	4.20361	0	0	-0.122049
RA26Z59	British Columbia - Interior	BC	Taq384_01_F_014	NO	NA	GG	NA	GG	NA	GG	NA	CC	NA	GG	NA	CC	NA	GG	NA	Fail	NA	AA	NA	GG	-0.122049	-13.3849	-8.52927	-4.32566	-17.5885	-26.6477	Parental_Atr	4.20361	0	0	-0.122049
RC16Z01	British Columbia - Interior	BC	Taq384_02_L_012	NO	NA	GG	NA	GG	NA	GG	NA	CC	NA	GG	NA	CC	NA	GG	NA	Fail	NA	AA	NA	GG	-0.122049	-13.3849	-8.52927	-4.32566	-17.5885	-26.6477	Parental_Atr	4.20361	0	0	-0.122049
RC16Z02	British Columbia - Interior	BC	Taq384_02_H_05	NO	NA	GG	NA	GG	NA	GG	NA	CC	NA	GG	NA	CC	NA	GG	NA	Fail	NA	AA	NA	GG	-0.122049	-13.3849	-8.52927	-4.32566	-17.5885	-26.6477	Parental_Atr	4.20361	0	0	-0.122049
RC16Z03	British Columbia - Interior	BC	Taq384_01_D_09	NO	NA	GG	NA	GG	NA	GG	NA	CC	NA	GG	NA	CC	NA	GG	NA	CC	NA	AA	NA	GG	-0.122049	-13.3849	-8.52927	-4.32566	-17.5885	-26.6477	Parental_Atr	4.20361	0	0	-0.122049
RC16Z04	British Columbia - Interior	BC	Taq384_01_K_010	NO	NA	GG	NA	GG	NA	GG	NA	CC	NA	GG	NA	CC	NA	GG	NA	CC	NA	AA	NA	GG	-0.122049	-13.3849	-8.52927	-4.32566	-17.5885	-26.6477	Parental_Atr	4.20361	0	0	-0.122049
RC16Z05	British Columbia - Interior	BC	Taq384_02_G_03	NO	NA	GG	NA	GG	NA	GG	NA	CC	NA	GG	NA	Fail	NA	GG	NA	Fail	NA	AA	NA	Fail	-0.122049	-11.1675	-6.8974	-3.50972	-14.5552	-22.213	Parental_Atr	3.38767	0	0	-0.122049
RC16Z06	British Columbia - Interior	BC	Taq384_01_G_011	NO	NA	GG	NA	GG	NA	GG	NA	CC	NA	GG	NA	CC	NA	GG	NA	Fail	NA	AA	NA	Fail	-0.122049	-12.2762	-7.71333	-3.91769	-16.0718	-24.4303	Parental_Atr	3.79564	0	0	-0.122049
RC16Z07	British Columbia - Interior	BC	Taq384_01_M_014	NO	NA	GG	NA	GG	NA	GG	NA	CC	NA	GG	NA	CC	NA	GG	NA	CC	NA	AA	NA	GG	-0.122049	-13.3849	-8.52927	-4.32566	-17.5885	-26.6477	Parental_Atr	4.20361	0	0	-0.122049
RC16Z09	British Columbia - Interior	BC	Taq384_02_K_015	NO	NA	GG	NA	Fail	NA	GG	NA	CC	NA	GG	NA	CC	NA	GG	NA	CC	NA	AA	NA	GG	-0.122049	-13.3849	-8.52927	-4.32566	-17.5885	-26.6477	Parental_Atr	4.20361	0	0	-0.122049
RC16Z10	British Columbia - Interior	BC	Taq384_01_J_014	NO	NA	GG	NA	GG	NA	GG	NA	CC	NA	GG	NA	CC	NA	GG	NA	CC	NA	AA	NA	GG	-0.122049	-13.3849	-8.52927	-4.32566	-17.5885	-26.6477	Parental_Atr	4.20361	0	0	-0.122049
RC16Z11	British Columbia - Interior	BC	Taq384_01_L_010	NO	NA	GG	NA	GG	NA	GG	NA	CC	NA	GG	NA	CC	NA	GG	NA	Fail	NA	AA	NA	Fail	-0.122049	-12.2762	-7.71333	-3.91769	-16.0718	-24.4303	Parental_Atr	3.79564	0	0	-0.122049
RC16Z12	British Columbia - Interior	BC	Taq384_01_A_016	NO	NA	GG	NA	GG	NA	GG	NA	CC	NA	GG	NA	CC	NA	GG	NA	Fail	NA	AA	NA	Fail	-0.122049	-12.2762	-7.71333	-3.91769	-16.0718	-24.4303	Parental_Atr	3.79564	0	0	-0.122049
RF25Z01	British Columbia - Interior	BC	Taq384_01_I_013	NO	GG	GG	GG	Fail	GG	GG	CC	CC	GG	GG	CC	CC	GG	GG	CC	CC	AA	AA	GG	GG	-0.122049	-13.3849	-8.52927	-4.32566	-17.5885	-26.6477	Parental_Atr	4.20361	0	0	-0.122049
RK05Z01	British Columbia - Interior	BC	Taq384_02_A_012	NO	NA	GG	NA	GG	NA	GG	NA	CC	NA	GG	NA	CC	NA	GG	NA	CC	NA	AA	NA	GG	-0.122049	-13.3849	-8.52927	-4.32566	-17.5885	-26.6477	Parental_Atr	4.20361	0	0	-0.122049
RE15Z03	British Columbia - Coastal	BCc	Taq384_02_H_013	NO	NA	GA	NA	Fail	NA	GA	NA	CC	NA	GG	NA	Fail	NA	GA	NA	CT	NA	AA	NA	Fail	-496.303	-5.84957	-5.99929	-5.27119	-8.5781	-14.1535	Backcross_Atr	0.578377	0.355	0.71	-4.90214
RA26Z06	British Columbia - Coastal	BCc	Taq384_01_M_03	NO	NA	GA	NA	GG	NA	GG	NA	CC	NA	GA	NA	CC	NA	GG	NA	CC	NA	AA	NA	Fail	-247.863	-9.8301	-7.72966	-4.85048	-13.7791	-21.7204	Backcross_Atr	2.87918	0.157895	0.315789	-4.33892
RA26Z16	British Columbia - Coastal	BCc	Taq384_02_L_011	NO	NA	GG	NA	GG	NA	GA	NA	CC	NA	GG	NA	CC	NA	GA	NA	CC	NA	AA	NA	GG	-490.61	-10.6386	-8.04743	-5.23012	-14.5234	-22.5152	Backcross_Atr	2.81732	0.15	0.3	-4.78074
QL08Z01	British Columbia - Coastal	BCc	Taq384_02_M_014	NO	NA	GG	NA	GG	NA	GG	NA	CA	NA	GG	NA	CC	NA	GG	NA	Fail	NA	GA	NA	GG	-490.6	-11.5781	-8.33946	-5.52214	-15.3777	-23.4546	Backcross_Atr	2.81732	0.145	0.29	-5.01049
QL09Z03	British Columbia - Coastal	BCc	Taq384_02_M_015	NO	NA	GG	NA	GG	NA	GG	NA	CA	NA	GG	NA	CC	NA	GG	NA	CC	NA	GA	NA	GG	-490.6	-11.5781	-8.33946	-5.52214	-15.3777	-23.4546	Backcross_Atr	2.81732	0.145	0.29	-5.01049
SA28Z02	British Columbia - Coastal	BCc	Taq384_02_F_010	NO	NA	GG	NA	GG	NA	GG	NA	CA	NA	GG	NA	CC	NA	GA	NA	CC	NA	AA	NA	GG	-490.6	-11.5325	-8.31709	-5.49978	-15.3367	-23.409	Backcross_Atr	2.81732	0.145	0.29	-4.99206
RE15Z01	British Columbia - Coastal	BCc	Taq384_02_O_03	NO	NA	GG	NA	Fail	NA	GG	NA	CC	NA	GG	NA	Fail	NA	GA	NA	CT	NA	AA	NA	Fail	-5.80563	-9.87754	-6.88191	-4.76751	-12.8132	-19.5678	Backcross_Atr	1.03811	0.14	0.28	-4.36093
RE15Z07	British Columbia - Coastal	BCc	Taq384_02_A_09	NO	NA	GG	NA	GG	NA	GG	NA	CA	NA	GA	NA	CC	NA	GG	NA	CC	NA	AA	NA	Fail	-247.844	-11.1738	-8.08014	-5.20096	-15.012	-23.0641	Backcross_Atr	2.87918	0.13	0.26	-4.57712
RG14Z06	British Columbia - Coastal	BCc	Taq384_01_A_014	NO	NA	GG	NA	Fail	NA	GG	NA	CC	NA	GG	NA	TT	NA	Fail	NA	CC	NA	AA	NA	GG	-6.47816	-14.3556	-8.56602	-7.52209	-15.3996	-22.2331	Parental_Atr	1.04393	0.13	0	-3.53154
QJ06Z18	British Columbia - Coastal	BCc	Taq384_02_E_014, Taq384_01_F_04	NO	NA	GG	NA	GG	NA	GA	NA	CC	NA	GG	NA	CC	NA	GG	NA	CC	NA	AA	NA	GG	-245.37	-11.3924	-8.07728	-4.56682	-15.4942	-23.9621	Backcross_Atr	3.51046	0.105263	0.210526	-3.13351
QH25Z17	British Columbia - Coastal	BCc	Taq384_01_O_06	NO	NA	GG	NA	GG	NA	GG	NA	CA	NA	GG	NA	CC	NA	GG	NA	CC	NA	AA	NA	GG	-245.359	-12.2862	-8.34695	-4.83648	-16.3075	-24.8559	Backcross_Atr	3.51046	0.075	0.15	-3.24982
QJ06Z07	British Columbia - Coastal	BCc	Taq384_02_H_014	NO	NA	GG	NA	GG	NA	GA	NA	CC	NA	GG	NA	CC	NA	GG	NA	CC	NA	AA	NA	GG	-245.37	-11.3924	-8.07728	-4.56682	-15.4942	-23.9621	Backcross_Atr	3.51046	0.075	0.15	-3.06775
QJ06Z12	British Columbia - Coastal	BCc	Taq384_02_D_010	NO	NA	GG	NA	GG	NA	GG	NA	CA	NA	GG	NA	CC	NA	GG	NA	CC	NA	AA	NA	GG	-245.359	-12.2862	-8.34695	-4.83648	-16.3075	-24.8559	Backcross_Atr	3.51046	0.075	0.15	-3.24982
QJ06Z24	British Columbia - Coastal	BCc	Taq384_02_G_07, Taq384_01_C_08	NO	NA	GG	NA	GG	NA	GA	NA	CC	NA	GG	NA	CC	NA	GG	NA	CC	NA	AA	NA	GG	-245.37	-11.3924	-8.07728	-4.56682	-15.4942	-23.9621	Backcross_Atr	3.51046	0.075	0.15	-3.06775
SA28Z01	British Columbia - Coastal	BCc	Taq384_02_O_09	NO	NA	GG	NA	GG	NA	GA	NA	CC	NA	GG	NA	CC	NA	GG	NA	Fail	NA	AA	NA	GG	-245.37	-11.3924	-8.07728	-4.56682	-15.4942	-23.9621	Backcross_Atr	3.51046	0.075	0.15	-3.06775
RA26Z08	British Columbia - Coastal	BCc	Taq384_02_O_013	NO	NA	GG	NA	GG	NA	GG	NA	CC	NA	GG	NA	CC	NA	GG	NA	Fail	NA	AA	NA	GA	-245.363	-12.6767	-8.52178	-5.01132	-16.6586	-25.2463	Backcross_Atr	3.51046	0.07	0.14	-3.37749
QH10Z07	British Columbia - Coastal	BCc	Taq384_01_F_01 ,Taq384_02_F_01	REF	FailGBS	GG	GG	GG	FailGBS	GG	CA	CA	FailGBS	GG	CC	CC	FailGBS	GG	FailGBS	CC	FailGBS	AA	FailGBS	GG	-245.359	-12.2862	-8.34695	-4.83648	-16.3075	-24.8559	Backcross_Atr	3.51046	0.0526316	0.105263	-3.31058
QL08Z23	British Columbia - Coastal	BCc	Taq384_01_J_04	NO	NA	Fail	NA	Fail	NA	GG	NA	CC	NA	GG	NA	CC	NA	GA	NA	CC	NA	AA	NA	Fail	-2.60696	-10.0551	-6.63059	-3.8742	-13.2597	-20.4212	Parental_Atr	1.26724	0.04	0.08	-2.46726
RI20Z06	British Columbia - Coastal	BCc	Taq384_01_A_010	NO	NA	GG	NA	Fail	NA	GG	NA	CC	NA	GG	NA	CC	NA	GA	NA	CC	NA	AA	NA	GG	-3.32072	-13.2073	-8.78058	-5.21897	-17.142	-25.7942	Parental_Atr	1.89825	0.04	0.08	-3.12537
LF25Z01	British Columbia - Coastal	BCc	Taq384_01_O_01 ,Taq384_02_O_01	REF	GG	GG	GG	GG	GG	GG	CA	Fail	GG	GG	CC	CC	GG	GG	CC	CC	AA	AA	GG	GG	-0.122049	-13.3849	-8.52927	-4.32566	-17.5885	-26.6477	Parental_Atr	4.20361	0	0	-0.122049
PA21Z01	British Columbia - Coastal	BCc	Taq384_01_B_011	NO	GG	GG	GG	GG	GG	GG	FailGBS	CC	GG	GG	FailGBS	CC	GG	GG	CC	CC	AA	AA	GG	GG	-0.122049	-13.3849	-8.52927	-4.32566	-17.5885	-26.6477	Parental_Atr	4.20361	0	0	-0.122049
QE25Z01	British Columbia - Coastal	BCc	Taq384_02_J_012	NO	NA	GG	NA	GG	NA	Fail	NA	CC	NA	GG	NA	CC	NA	GG	NA	CC	NA	AA	NA	GG	-0.122049	-13.3849	-8.52927	-4.32566	-17.5885	-26.6477	Parental_Atr	4.20361	0	0	-0.122049
QH10Z04	British Columbia - Coastal	BCc	Taq384_02_N_04	NO	NA	Fail	NA	Fail	NA	GG	NA	CC	NA	GG	NA	CC	NA	GG	NA	Fail	NA	AA	NA	GG	-0.122049	-11.1675	-6.8974	-3.50972	-14.5552	-22.213	Parental_Atr	3.38767	0	0	-0.122049
QH10Z06	British Columbia - Coastal	BCc	Taq384_02_F_015	NO	NA	GG	NA	GG	NA	GG	NA	CC	NA	GG	NA	CC	NA	GG	NA	CC	NA	AA	NA	GG	-0.122049	-13.3849	-8.52927	-4.32566	-17.5885	-26.6477	Parental_Atr	4.20361	0	0	-0.122049
QH10Z46	British Columbia - Coastal	BCc	Taq384_01_E_02 ,Taq384_02_E_02	REF	GG	GG	GG	GG	GG	GG	FailGBS	CC	GG	GG	FailGBS	CC	GG	GG	CC	CC	AA	AA	GA	GA	-0.122049	-13.3849	-8.52927	-4.32566	-17.5885	-26.6477	Parental_Atr	4.20361	0	0	-0.122049
QH25Z01	British Columbia - Coastal	BCc	Taq384_01_D_014	NO	NA	GG	NA	GG	NA	GG	NA	CC	NA	GA	NA	CC	NA	GG	NA	CC	NA	AA	NA	GG	-2.60696	-12.2724	-8.26246	-4.69014	-16.2929	-24.8559	Parental_Atr	2.08318	0	0	-2.60696
QH25Z04	British Columbia - Coastal	BCc	Taq384_02_H_07	NO	NA	GG	NA	Fail	NA	GG	NA	CC	NA	GG	NA	CC	NA	GG	NA	CC	NA	AA	NA	Fail	-0.122049	-12.2762	-7.71333	-3.91769	-16.0718	-24.4303	Parental_Atr	3.79564	0	0	-0.122049
QH25Z21	British Columbia - Coastal	BCc	Taq384_01_A_011	NO	NA	GG	NA	Fail	NA	GG	NA	CC	NA	GG	NA	CC	NA	GG	NA	CC	NA	AA	NA	GG	-0.122049	-13.3849	-8.52927	-4.32566	-17.5885	-26.6477	Parental_Atr	4.20361	0	0	-0.122049
QJ06Z19	British Columbia - Coastal	BCc	Taq384_02_D_09	NO	NA	GG	NA	Fail	NA	GG	NA	CC	NA	GG	NA	CC	NA	GG	NA	Fail	NA	AA	NA	GG	-0.122049	-12.2762	-7.71333	-3.91769	-16.0718	-24.4303	Parental_Atr	3.79564	0	0	-0.122049
QL08Z02	British Columbia - Coastal	BCc	Taq384_01_O_010	NO	NA	GG	NA	Fail	NA	Fail	NA	CC	NA	GG	NA	CC	NA	GG	NA	Fail	NA	AA	NA	GG	-0.122049	-11.1675	-6.8974	-3.50972	-14.5552	-22.213	Parental_Atr	3.38767	0	0	-0.122049
QL08Z17	British Columbia - Coastal	BCc	Taq384_01_J_06	NO	NA	GG	NA	Fail	NA	GG	NA	CC	NA	GG	NA	CC	NA	GG	NA	CC	NA	AA	NA	GG	-0.122049	-13.3849	-8.52927	-4.32566	-17.5885	-26.6477	Parental_Atr	4.20361	0	0	-0.122049
QL08Z19	British Columbia - Coastal	BCc	Taq384_02_P_010	NO	NA	GG	NA	GG	NA	GG	NA	CC	NA	GG	NA	CC	NA	GG	NA	Fail	NA	AA	NA	GG	-0.122049	-13.3849	-8.52927	-4.32566	-17.5885	-26.6477	Parental_Atr	4.20361	0	0	-0.122049
QL09Z01	British Columbia - Coastal	BCc	Taq384_02_F_09	NO	NA	GG	NA	Fail	NA	GG	NA	CC	NA	GG	NA	CC	NA	GG	NA	Fail	NA	Fail	NA	GG	-0.122049	-11.1675	-6.8974	-3.50972	-14.5552	-22.213	Parental_Atr	3.38767	0	0	-0.122049
QL09Z06	British Columbia - Coastal	BCc	Taq384_01_B_014	NO	NA	GG	NA	Fail	NA	Fail	NA	CC	NA	GG	NA	CC	NA	GG	NA	CC	NA	AA	NA	GG	-0.122049	-12.2762	-7.71333	-3.91769	-16.0718	-24.4303	Parental_Atr	3.79564	0	0	-0.122049
RA26Z05	British Columbia - Coastal	BCc	Taq384_01_N_03	NO	NA	GG	NA	GG	NA	GG	NA	CC	NA	GG	NA	CC	NA	GG	NA	CC	NA	AA	NA	GG	-0.122049	-13.3849	-8.52927	-4.32566	-17.5885	-26.6477	Parental_Atr	4.20361	0	0	-0.122049
RA26Z18	British Columbia - Coastal	BCc	Taq384_01_I_03	NO	NA	GG	NA	GG	NA	GG	NA	CC	NA	GG	NA	CC	NA	GG	NA	CC	NA	AA	NA	GG	-0.122049	-13.3849	-8.52927	-4.32566	-17.5885	-26.6477	Parental_Atr	4.20361	0	0	-0.122049
RA26Z19	British Columbia - Coastal	BCc	Taq384_01_A_08	NO	NA	GG	NA	GG	NA	GG	NA	CC	NA	GG	NA	CC	NA	GG	NA	CC	NA	AA	NA	GG	-0.122049	-13.3849	-8.52927	-4.32566	-17.5885	-26.6477	Parental_Atr	4.20361	0	0	-0.122049
RA26Z20	British Columbia - Coastal	BCc	Taq384_02_H_08	NO	NA	GG	NA	GG	NA	GG	NA	CC	NA	GG	NA	CC	NA	GG	NA	CC	NA	AA	NA	GG	-0.122049	-13.3849	-8.52927	-4.32566	-17.5885	-26.6477	Parental_Atr	4.20361	0	0	-0.122049
RA26Z51	British Columbia - Coastal	BCc	Taq384_02_E_04	NO	NA	GG	NA	GG	NA	GG	NA	CC	NA	GG	NA	CC	NA	GG	NA	CC	NA	AA	NA	GG	-0.122049	-13.3849	-8.52927	-4.32566	-17.5885	-26.6477	Parental_Atr	4.20361	0	0	-0.122049
RA26Z56	British Columbia - Coastal	BCc	Taq384_01_O_05	NO	NA	GG	NA	GG	NA	GG	NA	CC	NA	GA	NA	CC	NA	GG	NA	CC	NA	AA	NA	GG	-2.60696	-12.2724	-8.26246	-4.69014	-16.2929	-24.8559	Parental_Atr	2.08318	0	0	-2.60696
RE15Z04	British Columbia - Coastal	BCc	Taq384_01_H_013	NO	NA	GG	NA	Fail	NA	GG	NA	CC	NA	GG	NA	CC	NA	GG	NA	CC	NA	AA	NA	Fail	-0.122049	-12.2762	-7.71333	-3.91769	-16.0718	-24.4303	Parental_Atr	3.79564	0	0	-0.122049
RF25Z02	British Columbia - Coastal	BCc	Taq384_01_N_02 ,Taq384_02_N_02	REF	GG	GG	GG	GG	GG	GG	CC	CC	GG	GG	CC	CC	GG	GG	CC	CC	AA	AA	GG	GG	-0.122049	-13.3849	-8.52927	-4.32566	-17.5885	-26.6477	Parental_Atr	4.20361	0	0	-0.122049
RG14Z01	British Columbia - Coastal	BCc	Taq384_02_C_012	NO	NA	GG	NA	GG	NA	GG	NA	CC	NA	GG	NA	CC	NA	GG	NA	CC	NA	AA	NA	GG	-0.122049	-13.3849	-8.52927	-4.32566	-17.5885	-26.6477	Parental_Atr	4.20361	0	0	-0.122049
RG14Z02	British Columbia - Coastal	BCc	Taq384_02_F_013	NO	NA	GG	NA	GG	NA	GG	NA	CC	NA	GG	NA	CC	NA	GG	NA	CC	NA	AA	NA	GG	-0.122049	-13.3849	-8.52927	-4.32566	-17.5885	-26.6477	Parental_Atr	4.20361	0	0	-0.122049
RG14Z07	British Columbia - Coastal	BCc	Taq384_01_I_010	NO	NA	GG	NA	GG	NA	GG	NA	CC	NA	GA	NA	CC	NA	GG	NA	CC	NA	AA	NA	GG	-2.60696	-12.2724	-8.26246	-4.69014	-16.2929	-24.8559	Parental_Atr	2.08318	0	0	-2.60696
RH07Z05	California	CA	Taq384_02_K_011	NO	NA	GG	NA	GG	NA	GG	NA	CC	NA	GG	NA	CT	NA	GG	NA	CC	NA	AA	NA	GG	-3.32072	-13.2073	-8.78058	-5.21897	-17.142	-25.7942	Parental_Atr	1.89825	0.035	0.07	-3.12532
RH07Z03	California	CA	Taq384_01_E_06	NO	NA	GG	NA	GG	NA	GG	NA	CC	NA	GG	NA	CC	NA	GG	NA	CC	NA	AA	NA	GG	-0.122049	-13.3849	-8.52927	-4.32566	-17.5885	-26.6477	Parental_Atr	4.20361	0	0	-0.122049
RH07Z06	California	CA	Taq384_01_N_010	NO	NA	GG	NA	GG	NA	GG	NA	CC	NA	GG	NA	CC	NA	GG	NA	CC	NA	AA	NA	GG	-0.122049	-13.3849	-8.52927	-4.32566	-17.5885	-26.6477	Parental_Atr	4.20361	0	0	-0.122049
RH07Z07	California	CA	Taq384_01_A_012	NO	NA	GG	NA	GG	NA	GG	NA	CC	NA	GG	NA	CC	NA	GG	NA	CC	NA	AA	NA	GG	-0.122049	-13.3849	-8.52927	-4.32566	-17.5885	-26.6477	Parental_Atr	4.20361	0	0	-0.122049
RF05Z08	Eastern United States	East	Taq384_02_O_012	NO	GG	GG	GG	GG	GG	GG	CC	CC	GG	GG	CC	TT	GG	GG	FailGBS	Fail	AA	AA	GG	GG	-7.90569	-17.1163	-10.4182	-9.16194	-18.3726	-26.327	Parental_Atr	1.25625	0.105263	0	-4.38497
RB16Z06	Eastern United States	East	Taq384_02_J_03	NO	GG	GG	GG	GG	GG	GG	CC	CC	GG	GG	CC	CC	GA	GA	FailGBS	CC	AA	AA	GG	GG	-245.362	-12.6311	-8.49942	-4.98895	-16.6176	-25.2007	Backcross_Atr	3.51046	0.075	0.15	-3.35956
RC10Z01	Eastern United States	East	Taq384_01_G_08	NO	NA	GG	NA	GG	NA	GG	NA	CC	NA	GG	NA	CC	NA	GG	NA	CC	NA	GA	NA	GG	-245.363	-12.6767	-8.52178	-5.01132	-16.6586	-25.2463	Backcross_Atr	3.51046	0.075	0.15	-3.37604
RC10Z06	Eastern United States	East	Taq384_01_P_01 ,Taq384_02_P_01	REF	GA	GA	GG	GG	GG	GG	CC	CC	GG	GG	CC	CC	GG	GG	FailGBS	CC	AA	AA	GG	GG	-245.378	-10.9425	-7.99646	-4.486	-15.0747	-23.5122	Backcross_Atr	3.51046	0.075	0.15	-3.01636
RB16Z02	Eastern United States	East	Taq384_01_C_012	NO	NA	GG	NA	GG	NA	GG	NA	CC	NA	GG	NA	CC	NA	GG	NA	CC	NA	AA	NA	GG	-0.122049	-13.3849	-8.52927	-4.32566	-17.5885	-26.6477	Parental_Atr	4.20361	0	0	-0.122049
RB16Z03	Eastern United States	East	Taq384_02_M_012	NO	GG	GG	GG	GG	GG	GG	CC	CC	GG	GG	CC	CC	GG	GG	CC	CC	AA	AA	GG	GG	-0.122049	-13.3849	-8.52927	-4.32566	-17.5885	-26.6477	Parental_Atr	4.20361	0	0	-0.122049
RB16Z04	Eastern United States	East	Taq384_02_E_015	NO	FailGBS	GG	GG	GG	GG	GG	FailGBS	CC	GG	GG	CC	CC	GG	GG	CC	CC	FailGBS	AA	GG	GG	-0.122049	-13.3849	-8.52927	-4.32566	-17.5885	-26.6477	Parental_Atr	4.20361	0	0	-0.122049
RB16Z05	Eastern United States	East	Taq384_02_J_014	NO	FailGBS	GG	GG	GG	GG	GG	FailGBS	CC	GG	GG	CC	CC	GG	GG	FailGBS	CC	FailGBS	AA	GG	GG	-0.122049	-13.3849	-8.52927	-4.32566	-17.5885	-26.6477	Parental_Atr	4.20361	0	0	-0.122049
[truncated: 126 more rows]

## Sheet: ST7
Supporting Table 7. Details of PCA and Admixture results for 119 North American Goshawks with 6,058 unlinked SNPs with minor allele frequency of 0.05 or higher
[truncated: 135 more rows]

[truncated: 4 more sheets: ST8, ST9, ST10, ST11]
